# Supplementary material for: SmallBARNA 2026: a kingdom-wide bacterial sRNA resource
Source: Nucleic Acids Res. 2025 Oct 21;54(D1):D342–9. doi: 10.1093/nar/gkaf999 (PMC12807594; doi:10.1093/nar/gkaf999)
Supplement: gkaf999_Supplemental_Files [file gkaf999_supplemental_files.zip]

Archive with 2 entries (2 files):
- Supplementary Figures.pdf
- Supplementary_Table_1.xlsx
