# Supplementary material for: SmallBARNA 2026: a kingdom-wide bacterial sRNA resource
Source: Nucleic Acids Res. 2025 Oct 21;54(D1):D342–9. doi: 10.1093/nar/gkaf999 (PMC12807594; doi:10.1093/nar/gkaf999)
Supplement: gkaf999_Supplemental_Files [file gkaf999_supplemental_files.zip › Supplementary_Table_1.xlsx]

## Sheet: Sheet1
smallBARNA_ID	Description	Scientific Name	Query Cover	E value	Per. ident	Acc. Len	Accession
sRNA-Ypseu-25	Oppiella nova	Oppiella nova	0.93	2e-14	85.54	406770	OC914826.1
sRNA-Ypseu-25	Culex pipiens quinquefasciatus, clone Culex pipiens quinquefasciatus-3940121D9, complete sequence	Culex quinquefasciatus	0.99	4e-07	73.86	108830	OC914826.1
sRNA-Ecoli-58	Sus scrofa contig sequence, clone KNP_1545D7_Contig21	Sus scrofa	0.8	3e-23	100	282	FN674774.1
sRNA-Aacti-12	Rumfordia penninervis chloroplast tRNA-Thr (trnT) gene, partial sequence; trnT-trnL intergenic spacer, complete sequence	Rumfordia penninervis	0.38	2.6	84.62	573	AY215983.1
sRNA-Xoryz-6	H.parasitica DNA sequence from clone HpEmoy2-14H14, complete sequence	Hyaloperonospora parasitica	0.98	3e-29	78.42	138765	CU694975.3
sRNA-Ypest-7	Mus musculus transgenic clone RRT226 Sec24d gene, partial sequence	Mus musculus	1	2e-102	88.17	8983	KC763189.1
sRNA-Ypest-7	Mus musculus transgenic clone RRR785 Sec24d gene, partial sequence	Mus musculus	1	2e-102	88.17	8410	KC763189.1
sRNA-Ypest-7	Drosophila melanogaster gluon gene, gluon 88-41B truncated mutant	Drosophila melanogaster	1	2e-102	88.17	5851	KC763189.1
sRNA-Ypest-7	Mus musculus GATA6 gene, exon 1	Mus musculus	1	2e-102	88.17	12813	KC763189.1
sRNA-Ypest-7	Drosophila melanogaster gluon gene, gluon 88-37 truncated mutant	Drosophila melanogaster	1	2e-102	88.17	2563	KC763189.1
sRNA-Ypest-7	Mutant Zea mays transgenic beta-lactamase (bla) and DOF1 (Dof1) genes, complete cds	Zea mays	1	2e-102	88.17	12502	KC763189.1
sRNA-Ypest-7	Trichoderma asperellum isolate T203 mutant exc2y genomic region	Trichoderma asperellum	1	2e-102	88.17	9599	KC763189.1
sRNA-Ypest-7	Saccharomyces cerevisiae gene for aquaporin Aqy1, complete cds, clone: COS16	Saccharomyces cerevisiae	1	2e-102	88.17	38319	KC763189.1
sRNA-Ypest-7	A.nidulans gpdA gene	Aspergillus nidulans	1	2e-102	88.17	5733	KC763189.1
sRNA-Ypest-7	Mus musculus immunoglobulin heavy chain locus constant region and partial variable region, strain 129S1	Mus musculus	1	2e-102	88.17	1593281	KC763189.1
sRNA-Ypest-7	Saccharomyces cerevisiae gene for aquaporin Aqy1, complete cds, clone: COS5	Saccharomyces cerevisiae	1	2e-102	88.17	45016	KC763189.1
sRNA-Ypest-7	Saccharomyces cerevisiae gene for aquaporin Aqy1, complete cds, clone: COS4	Saccharomyces cerevisiae	1	2e-102	88.17	43682	KC763189.1
sRNA-Ypest-7	Dioscorea rotundata mitochondrial DNA, contig: TDr_Mt_scaffold52_size45056, cultivar: TDr96_F1	Dioscorea cayenensis subsp. rotundata	1	2e-102	88.17	45056	KC763189.1
sRNA-Ypest-7	Homo sapiens plasmid mCherry donor, complete sequence	Homo sapiens	1	2e-102	88.17	6356	KC763189.1
sRNA-Ypest-7	Nicotiana tabacum DNA, transgene integration regions	Nicotiana tabacum	1	2e-102	88.17	12494	KC763189.1
sRNA-Ypest-7	Trypanosoma brucei Lister 427 surface glycoprotein expression site BES14/TAR10, from bloodstream	Trypanosoma brucei brucei	1	1e-101	87.89	33837	KC763189.1
sRNA-Ypest-7	Homo sapiens cDNA, FLJ98623	Homo sapiens	1	1e-101	87.89	1125	KC763189.1
sRNA-Ypest-7	TPA_asm: Neospora caninum Liverpool, unplaced_1, complete genome	Neospora caninum Liverpool	1	1e-101	87.89	3492925	KC763189.1
sRNA-Ypest-7	Oryza sativa Indica Group transgenic isolate 63R1 cultivar BT63 genomic sequence	Oryza sativa Indica Group	1	1e-101	87.89	2388	KC763189.1
sRNA-Ypest-7	Glycine max transgenic GMO cassette genomic sequence	Glycine max	1	1e-101	87.89	3210	KC763189.1
sRNA-Ypest-7	Zea mays transgenic clone L1 genomic sequence	Zea mays	1	1e-101	87.89	1933	KC763189.1
sRNA-Ypest-7	Carica papaya transgenic cultivar Rainbow beta-glucuronidase (uidA), coat protein, and neophosphotransferase genes, complete cds	Carica papaya	1	1e-101	87.89	15595	KC763189.1
sRNA-Ypest-7	Nicotiana benthamiana gfp gene for green fluorescent protein and pat gene for phosphinothricin acetyltransferase	Nicotiana benthamiana	1	1e-101	87.89	9184	KC763189.1
sRNA-Ypest-7	Arabidopsis thaliana T-DNA insertion sequence GK-052H10-T24P13	Arabidopsis thaliana	1	1e-101	87.89	11331	KC763189.1
sRNA-Ypest-7	Mus musculus C57BL/6 CARD11(E626K)stopFL DNA, Rosa arm SA l-stop-l mCard11 E626K	Mus musculus	1	1e-101	87.89	9448	KC763189.1
sRNA-Ypest-7	Wallaby DNA sequence from clone XX-125B16, complete sequence	Notamacropus eugenii	1	1e-101	87.89	56974	KC763189.1
sRNA-Ypest-7	Drosophila melanogaster plasmid ple CopyCatcher, complete sequence	Drosophila melanogaster	1	1e-101	87.89	7105	KC763189.1
sRNA-Ypest-7	Arabidopsis thaliana T-DNA insertion sequence GK-135B06-AP22	Arabidopsis thaliana	1	1e-101	87.89	12292	KC763189.1
sRNA-Ypest-7	Drosophila melanogaster transposon P{GawB}, complete sequence	Drosophila melanogaster	1	1e-101	87.89	11282	KC763189.1
sRNA-Ypest-7	Drosophila melanogaster plasmid yellow CopyCatcher, complete sequence	Drosophila melanogaster	1	1e-101	87.89	7388	KC763189.1
sRNA-Ypest-7	Zea mays transgenic phosphinothricin acetyltransferase gene, partial cds; and beta lactamase and phosphinothricin acetyltransferase genes, complete cds	Zea mays	1	1e-101	87.89	4989	KC763189.1
sRNA-Ypest-7	Oryza sativa Indica Group transgenic insect-resistant line TT51-1 integrated transgenes and flanking genomic sequence	Oryza sativa Indica Group	1	1e-101	87.89	10536	KC763189.1
sRNA-Ypest-7	Spodoptera aff. frugiperda 2 RZ-2014 GagGFP promoter region	Spodoptera aff. frugiperda 2 RZ-2014	1	1e-101	87.89	7780	KC763189.1
sRNA-Ypest-7	Spodoptera aff. frugiperda 2 RZ-2014 B2AR-Fusion promoter region	Spodoptera aff. frugiperda 2 RZ-2014	1	1e-101	87.89	7039	KC763189.1
sRNA-Ypest-7	Drosophila melanogaster plasmid white CopyCatcher, complete sequence	Drosophila melanogaster	1	1e-101	87.89	7097	KC763189.1
sRNA-Ypest-7	Spodoptera aff. frugiperda 2 RZ-2014 GagiCherry promoter region	Spodoptera aff. frugiperda 2 RZ-2014	1	1e-101	87.89	8677	KC763189.1
sRNA-Ypest-7	Macaca fascicularis brain cDNA clone: QbsB-11022, similar to human amyloid beta (A4) precursor-like protein 2 (APLP2), mRNA, RefSeq: NM_001642.1	Macaca fascicularis	1	1e-101	87.89	2209	KC763189.1
sRNA-Ypest-7	Macaca fascicularis brain cDNA clone: QflA-16434, similar to human metallothionein 1J (MT1J), mRNA, RefSeq: NM_175622.2	Macaca fascicularis	1	1e-101	87.89	1723	KC763189.1
sRNA-Ypest-7	Cryptococcus neoformans strain transgenic JF289 chromosome 8	Cryptococcus neoformans	1	1e-101	87.89	1576172	KC763189.1
sRNA-Ypest-7	Arabidopsis thaliana T-DNA insertion sequence GK-086C02-F20B17	Arabidopsis thaliana	1	1e-101	87.89	12475	KC763189.1
sRNA-Ypest-7	Zea mays Bt10 transgenic insert	Zea mays	1	4e-101	87.64	1745	KC763189.1
sRNA-Ypest-7	Boechera divaricarpa GSS, clone B25-01-F_M11	Boechera divaricarpa	1	4e-101	87.64	1213	KC763189.1
sRNA-Ypest-7	P.pastoris DNA for pPIC3 expression vector	Komagataella pastoris	1	1e-100	87.61	7757	KC763189.1
sRNA-Ypest-7	Schizosaccharomyces pombe transgenic isolate HO-LUC-KanMX6 chromosome II acetohydroxyacid reductoisomerase (SPBC56F2.12) and kanamycin and geneticin resistance protein (kanMx6) genes, complete cds; homoserine O-acetyltransferase (met6) gene, partial sequence; dolichyl-phosphate beta-glucosyltransferase (alg5) and 3-isopropylmalate dehydrogenase (leu1) genes, complete cds; arginine specific carbom…	Schizosaccharomyces pombe	1	1e-100	87.61	20472	KC763189.1
sRNA-Ypest-7	Transposable P vector conferring G418 resistance in Drosophila	Drosophila melanogaster	1	1e-100	87.61	5073	KC763189.1
sRNA-Ypest-7	P.pastoris DNA for pPIC9K expression vector	Komagataella pastoris	1	1e-100	87.61	9273	KC763189.1
sRNA-Ypest-7	P.pastoris DNA for pPIC3K expression vector	Komagataella pastoris	1	1e-100	87.61	9010	KC763189.1
sRNA-Ypest-7	P.pastoris DNA for pPIC9 expression vector	Komagataella pastoris	1	1e-100	87.61	8020	KC763189.1
sRNA-Ypest-7	Boechera divaricarpa GSS, clone B25-01-F_O14	Boechera divaricarpa	1	8e-100	87.89	1187	KC763189.1
sRNA-Ypest-7	Boechera divaricarpa GSS, clone B25-01-F_O15	Boechera divaricarpa	1	6e-99	87.61	1188	KC763189.1
sRNA-Ypest-7	Solea senegalensis genomic DNA containing repetitive sequence, clone Mss102	Solea senegalensis	1	2e-98	87.08	1140	KC763189.1
sRNA-Ypest-7	Homo sapiens cDNA, FLJ17541	Homo sapiens	0.95	1e-97	88.46	1430	KC763189.1
sRNA-Ypest-7	Boechera divaricarpa GSS, clone B25-01-F_A19	Boechera divaricarpa	0.99	3e-97	87.25	1211	KC763189.1
sRNA-Ypest-7	Boechera divaricarpa GSS, clone B53-01-F_H01	Boechera divaricarpa	1	3e-97	87.32	1171	KC763189.1
sRNA-Ypest-7	Boechera divaricarpa GSS, clone B53-01-F_N18	Boechera divaricarpa	1	2e-96	86.83	1206	KC763189.1
sRNA-Ypest-7	Homo sapiens cDNA FLJ60984 complete cds, highly similar to Deleted in lung and esophageal cancer protein1	Homo sapiens	0.78	6e-96	97.37	1352	KC763189.1
sRNA-Ypest-7	M.auratus mRNA for ribonucleotide reductase M2 subunit	Mesocricetus auratus	1	6e-96	86.59	3481	KC763189.1
sRNA-Ypest-7	Boechera divaricarpa GSS, clone B25-01-F_L15	Boechera divaricarpa	0.78	6e-96	97.37	1161	KC763189.1
sRNA-Ypest-7	Homo sapiens cDNA, FLJ97280	Homo sapiens	0.78	6e-96	97.37	1132	KC763189.1
sRNA-Ypest-7	Homo sapiens cDNA FLJ52887 complete cds, highly similar to Preimplantation protein 3	Homo sapiens	0.78	6e-96	97.37	1665	KC763189.1
sRNA-Ypest-7	Boechera divaricarpa GSS, clone B59-01-F_I10	Boechera divaricarpa	1	4e-95	86.8	1163	KC763189.1
sRNA-Ypest-7	Boechera divaricarpa GSS, clone B59-01-F_L07	Boechera divaricarpa	1	3e-94	86.52	1124	KC763189.1
sRNA-Ypest-7	Boechera divaricarpa GSS, clone B25-01-F_D01	Boechera divaricarpa	1	8e-94	87.11	1188	KC763189.1
sRNA-Ypest-7	Boechera divaricarpa GSS, clone B62-01-F_K17	Boechera divaricarpa	0.78	8e-94	96.63	1147	KC763189.1
sRNA-Ypest-7	Boechera divaricarpa GSS, clone B59-01-F_H23	Boechera divaricarpa	1	6e-93	87.18	1100	KC763189.1
sRNA-Ypest-7	Boechera divaricarpa GSS, clone B25-01-F_F18	Boechera divaricarpa	0.99	6e-93	86.61	1194	KC763189.1
sRNA-Ypest-7	Boechera divaricarpa GSS, clone B53-01-F_M21	Boechera divaricarpa	1	2e-92	86.03	1188	KC763189.1
sRNA-Ypest-7	Boechera divaricarpa GSS, clone B53-01-F_J05	Boechera divaricarpa	0.78	2e-92	96.27	1197	KC763189.1
sRNA-Ypest-7	Boechera divaricarpa GSS, clone B25-01-F_N24	Boechera divaricarpa	0.77	4e-92	96.6	1136	KC763189.1
sRNA-Ypest-7	Boechera divaricarpa GSS, clone B53-01-F_B09	Boechera divaricarpa	1	4e-92	87.03	1171	KC763189.1
sRNA-Ypest-7	Boechera divaricarpa GSS, clone B25-01-F_L03	Boechera divaricarpa	1	1e-91	85.96	1155	KC763189.1
sRNA-Ypest-7	Boechera divaricarpa GSS, clone B25-01-F_K18	Boechera divaricarpa	1	1e-91	86.44	1168	KC763189.1
sRNA-Ypest-7	Boechera divaricarpa GSS, clone B25-01-F_N07	Boechera divaricarpa	0.77	1e-91	96.24	1206	KC763189.1
sRNA-Ypest-7	Boechera divaricarpa GSS, clone B62-01-F_H06	Boechera divaricarpa	0.76	3e-91	96.55	1166	KC763189.1
sRNA-Ypest-7	Aspergillus oryzae cDNA, contig sequence: AoEST3167	Aspergillus oryzae	1	8e-91	85.71	1581	KC763189.1
sRNA-Ypest-7	Boechera divaricarpa GSS, clone B53-01-F_I16	Boechera divaricarpa	0.79	2e-90	95.54	1131	KC763189.1
sRNA-Ypest-7	Boechera divaricarpa GSS, clone B25-01-F_D17	Boechera divaricarpa	0.77	4e-89	95.83	1156	KC763189.1
sRNA-Ypest-7	Boechera divaricarpa GSS, clone B59-01-F_K06	Boechera divaricarpa	0.78	4e-89	94.36	1115	KC763189.1
sRNA-Ypest-7	Boechera divaricarpa GSS, clone B53-01-F_E15	Boechera divaricarpa	0.78	1e-88	95.51	1155	KC763189.1
sRNA-Ypest-7	Boechera divaricarpa GSS, clone B53-01-F_N10	Boechera divaricarpa	0.77	1e-88	95.85	1203	KC763189.1
sRNA-Ypest-7	Boechera divaricarpa GSS, clone B62-01-F_B20	Boechera divaricarpa	1	1e-88	86.25	1132	KC763189.1
sRNA-Ypest-7	Boechera divaricarpa GSS, clone B59-01-F_C01	Boechera divaricarpa	1	3e-88	85	1167	KC763189.1
sRNA-Ypest-7	Boechera divaricarpa GSS, clone B53-01-F_D01	Boechera divaricarpa	0.98	8e-88	86.59	1157	KC763189.1
sRNA-Ypest-7	Boechera divaricarpa GSS, clone B53-01-F_P23	Boechera divaricarpa	1	2e-87	86.36	1107	KC763189.1
sRNA-Ypest-7	Boechera divaricarpa GSS, clone B53-01-F_P03	Boechera divaricarpa	1	6e-87	85.15	1139	KC763189.1
sRNA-Ypest-7	Boechera divaricarpa GSS, clone B59-01-F_P11	Boechera divaricarpa	0.77	2e-86	95.45	1157	KC763189.1
sRNA-Ypest-7	Boechera divaricarpa GSS, clone B62-01-F_H21	Boechera divaricarpa	0.77	2e-86	95.08	1113	KC763189.1
sRNA-Ypest-7	Boechera divaricarpa GSS, clone B59-01-F_J23	Boechera divaricarpa	0.77	3e-85	94.72	1118	KC763189.1
sRNA-Ypest-7	Boechera divaricarpa GSS, clone B59-01-F_J07	Boechera divaricarpa	0.99	9e-85	86.29	1154	KC763189.1
sRNA-Ypest-7	Boechera divaricarpa GSS, clone B53-01-F_P05	Boechera divaricarpa	1	2e-84	85.07	1153	KC763189.1
sRNA-Ypest-7	Boechera divaricarpa GSS, clone B59-01-F_O08	Boechera divaricarpa	0.79	2e-83	93.73	1138	KC763189.1
sRNA-Ypest-7	Phytophthora infestans transgenic clone Cu24_cyc_6_R1 retrotransposon gypsy-like, complete sequence; hygromycin phosphotransferase gene, complete cds; and retrotransposons gypsy-like, complete sequence	Phytophthora infestans	0.86	1e-82	86.64	12821	KC763189.1
sRNA-Ypest-7	Solanum tuberosum transgenic clone RH149N09 hygromycin phosphotransferase gene, complete cds	Solanum tuberosum	0.86	1e-82	86.64	9769	KC763189.1
sRNA-Ypest-7	Phytophthora infestans transgenic clone Cu24_cyc_8_R2 retrotransposon gypsy-like, complete sequence; hygromycin phosphotransferase gene, complete cds; and retrotransposon gypsy-like, complete sequence	Phytophthora infestans	0.86	3e-82	86.6	9157	KC763189.1
sRNA-Ypest-7	Phytophthora infestans transgenic clone Cu24_cyc_9_R3 retrotransposon gypsy-like, complete sequence; hygromycin phosphotransferase gene, complete cds; and retrotransposon gypsy-like, complete sequence	Phytophthora infestans	0.86	3e-82	86.6	12145	KC763189.1
sRNA-Ypest-7	Phytophthora infestans transgenic clone Cu24_cyc_10_R3 retrotransposons gypsy-like, complete sequence; hygromycin phosphotransferase gene, complete cds; and retrotransposon gypsy-like, complete sequence	Phytophthora infestans	0.86	3e-82	86.6	11097	KC763189.1
sRNA-Ypest-7	Boechera divaricarpa GSS, clone B62-01-F_A09	Boechera divaricarpa	0.78	9e-82	92.99	1161	KC763189.1
sRNA-Ypest-7	Boechera divaricarpa GSS, clone B59-01-F_B08	Boechera divaricarpa	0.79	2e-81	93.01	1159	KC763189.1
sRNA-Ypest-7	Boechera divaricarpa GSS, clone B59-01-F_I12	Boechera divaricarpa	0.77	2e-80	93.23	1160	KC763189.1
sRNA-Ypest-7	Boechera divaricarpa GSS, clone B59-01-F_A24	Boechera divaricarpa	0.77	5e-80	92.57	1115	KC763189.1
sRNA-Ypest-7	Boechera divaricarpa GSS, clone B25-01-F_A13	Boechera divaricarpa	0.8	5e-80	91.4	1208	KC763189.1
sRNA-Ypest-7	Boechera divaricarpa GSS, clone B53-01-F_B03	Boechera divaricarpa	0.77	1e-79	93.56	1137	KC763189.1
sRNA-Ypest-7	Boechera divaricarpa GSS, clone B59-01-F_M20	Boechera divaricarpa	0.99	2e-78	83.84	1167	KC763189.1
sRNA-Ypest-7	Boechera divaricarpa GSS, clone B62-01-F_K02	Boechera divaricarpa	0.79	2e-78	91.08	1134	KC763189.1
sRNA-Ypest-7	Boechera divaricarpa GSS, clone B53-01-F_K06	Boechera divaricarpa	0.75	2e-77	93.77	1211	KC763189.1
sRNA-Ypest-7	Boechera divaricarpa GSS, clone B59-01-F_A03	Boechera divaricarpa	0.76	5e-77	91.42	1139	KC763189.1
sRNA-Ypest-7	Boechera divaricarpa GSS, clone B62-01-F_J15	Boechera divaricarpa	1	5e-77	84.38	1161	KC763189.1
sRNA-Ypest-7	Boechera divaricarpa GSS, clone B59-01-F_K16	Boechera divaricarpa	0.79	1e-76	91.51	1134	KC763189.1
sRNA-Ypest-7	Boechera divaricarpa GSS, clone B59-01-F_C05	Boechera divaricarpa	0.75	9e-76	93	1164	KC763189.1
sRNA-Ypest-7	Boechera divaricarpa GSS, clone B62-01-F_N17	Boechera divaricarpa	0.8	7e-75	90.11	1167	KC763189.1
sRNA-Ypest-7	Boechera divaricarpa GSS, clone B59-01-F_E07	Boechera divaricarpa	0.77	2e-74	91.73	1170	KC763189.1
sRNA-Ypest-7	Boechera divaricarpa GSS, clone B25-01-F_P06	Boechera divaricarpa	0.8	5e-74	90.48	1205	KC763189.1
sRNA-Ypest-7	Boechera divaricarpa GSS, clone B59-01-F_O17	Boechera divaricarpa	0.79	4e-73	90.04	1157	KC763189.1
sRNA-Ypest-7	Boechera divaricarpa GSS, clone B62-01-F_H16	Boechera divaricarpa	0.77	4e-73	91.76	1166	KC763189.1
sRNA-Ypest-7	Boechera divaricarpa GSS, clone B59-01-F_N05	Boechera divaricarpa	0.77	4e-73	90.33	1168	KC763189.1
sRNA-Ypest-7	Boechera divaricarpa GSS, clone B25-01-F_G23	Boechera divaricarpa	0.77	9e-73	91.04	1168	KC763189.1
sRNA-Ypest-7	Boechera divaricarpa GSS, clone B53-01-F_G20	Boechera divaricarpa	1	3e-72	81.47	1178	KC763189.1
sRNA-Ypest-7	Boechera divaricarpa GSS, clone B62-01-F_B17	Boechera divaricarpa	0.99	7e-72	82.86	1130	KC763189.1
sRNA-Ypest-7	Boechera divaricarpa GSS, clone B62-01-F_C03	Boechera divaricarpa	0.77	5e-71	90.07	1173	KC763189.1
sRNA-Ypest-7	Boechera divaricarpa GSS, clone B62-01-F_I04	Boechera divaricarpa	0.78	1e-70	89.38	1201	KC763189.1
sRNA-Ypest-7	Boechera divaricarpa GSS, clone B25-01-F_D20	Boechera divaricarpa	0.77	1e-70	90.64	1178	KC763189.1
sRNA-Ypest-7	Boechera divaricarpa GSS, clone B62-01-F_C11	Boechera divaricarpa	0.78	1e-70	90.11	1167	KC763189.1
sRNA-Ypest-7	Boechera divaricarpa GSS, clone B59-01-F_I21	Boechera divaricarpa	0.79	4e-70	89.34	1155	KC763189.1
sRNA-Ypest-7	Boechera divaricarpa GSS, clone B62-01-F_K11	Boechera divaricarpa	0.77	1e-69	88.93	1130	KC763189.1
sRNA-Ypest-7	Boechera divaricarpa GSS, clone B59-01-F_F21	Boechera divaricarpa	0.77	3e-69	88.93	1154	KC763189.1
sRNA-Ypest-7	H.sapiens telomeric DNA sequence, clone 8PTEL087, read 8PTELOO087.seq	Homo sapiens	0.92	3e-69	81.76	487	KC763189.1
sRNA-Ypest-7	Boechera divaricarpa GSS, clone B62-01-F_O24	Boechera divaricarpa	0.79	7e-69	87.9	1128	KC763189.1
sRNA-Ypest-7	Boechera divaricarpa GSS, clone B53-01-F_M06	Boechera divaricarpa	0.78	2e-68	90.3	1189	KC763189.1
sRNA-Ypest-7	Boechera divaricarpa GSS, clone B25-01-F_D02	Boechera divaricarpa	0.8	2e-68	89.42	1159	KC763189.1
sRNA-Ypest-7	Boechera divaricarpa GSS, clone B62-01-F_M06	Boechera divaricarpa	0.77	5e-68	88.61	1187	KC763189.1
sRNA-Ypest-7	Boechera divaricarpa GSS, clone B62-01-F_E20	Boechera divaricarpa	0.8	1e-67	87.5	1176	KC763189.1
sRNA-Ypest-7	Boechera divaricarpa GSS, clone B62-01-F_B16	Boechera divaricarpa	0.79	1e-66	88.15	1163	KC763189.1
sRNA-Ypest-7	Boechera divaricarpa GSS, clone B62-01-F_I03	Boechera divaricarpa	0.77	1e-66	88.35	1179	KC763189.1
sRNA-Ypest-7	Boechera divaricarpa GSS, clone B62-01-F_H14	Boechera divaricarpa	0.79	3e-66	89.3	1153	KC763189.1
sRNA-Ypest-7	Boechera divaricarpa GSS, clone B62-01-F_F02	Boechera divaricarpa	0.96	7e-66	81.69	1159	KC763189.1
sRNA-Ypest-7	Boechera divaricarpa GSS, clone B62-01-F_D07	Boechera divaricarpa	0.75	7e-66	89.53	1134	KC763189.1
sRNA-Ypest-7	Boechera divaricarpa GSS, clone B62-01-F_E08	Boechera divaricarpa	0.75	5e-65	89.31	1131	KC763189.1
sRNA-Ypest-7	Boechera divaricarpa GSS, clone B59-01-F_M02	Boechera divaricarpa	0.8	5e-65	86.79	1164	KC763189.1
sRNA-Ypest-7	Boechera divaricarpa GSS, clone B59-01-F_F04	Boechera divaricarpa	0.75	5e-65	89.62	1151	KC763189.1
sRNA-Ypest-7	Boechera divaricarpa GSS, clone B53-01-F_F16	Boechera divaricarpa	0.79	5e-65	87.68	1175	KC763189.1
sRNA-Ypest-7	Boechera divaricarpa GSS, clone B59-01-F_A08	Boechera divaricarpa	0.77	1e-64	88	1188	KC763189.1
sRNA-Ypest-7	Boechera divaricarpa GSS, clone B53-01-F_C16	Boechera divaricarpa	0.75	4e-64	89.31	1145	KC763189.1
sRNA-Ypest-7	Boechera divaricarpa GSS, clone B62-01-F_O17	Boechera divaricarpa	0.76	4e-64	89.02	1148	KC763189.1
sRNA-Ypest-7	Drosophila melanogaster transgenic strain 21.3 transposons P{lacW}gammaCop21.3 and P{lacW}gammaCopS057302, partial sequence	Drosophila melanogaster	0.74	3e-63	84.21	339	KC763189.1
sRNA-Ypest-7	Boechera divaricarpa GSS, clone B25-01-F_D08	Boechera divaricarpa	0.77	3e-63	88.72	1187	KC763189.1
sRNA-Ypest-7	Boechera divaricarpa GSS, clone B62-01-F_O09	Boechera divaricarpa	0.77	3e-63	88.72	1145	KC763189.1
sRNA-Ypest-7	Boechera divaricarpa GSS, clone B62-01-F_N01	Boechera divaricarpa	0.79	3e-63	86.86	1167	KC763189.1
sRNA-Ypest-7	Boechera divaricarpa GSS, clone B59-01-F_H02	Boechera divaricarpa	0.78	3e-63	86.13	1198	KC763189.1
sRNA-Ypest-7	Boechera divaricarpa GSS, clone B25-01-F_K19	Boechera divaricarpa	0.75	7e-63	89.49	1190	KC763189.1
sRNA-Ypest-7	Boechera divaricarpa GSS, clone B59-01-F_O24	Boechera divaricarpa	0.77	7e-63	87.46	1136	KC763189.1
sRNA-Ypest-7	Homo sapiens genes for PACE4A-I, PACE4A-II, PACE4E-II, PACE4E-I, PACE4C, PACE4CS, PACE4B, PACE4D, complete cds	Homo sapiens	0.54	7e-63	97.81	55640	KC763189.1
sRNA-Ypest-7	Boechera divaricarpa GSS, clone B53-01-F_D22	Boechera divaricarpa	0.8	5e-62	86.55	1147	KC763189.1
sRNA-Ypest-7	Boechera divaricarpa GSS, clone B59-01-F_D12	Boechera divaricarpa	0.78	1e-60	86.67	1161	KC763189.1
sRNA-Ypest-7	Boechera divaricarpa GSS, clone B53-01-F_P01	Boechera divaricarpa	0.76	3e-60	88.12	1152	KC763189.1
sRNA-Ypest-7	Boechera divaricarpa GSS, clone B62-01-F_K12	Boechera divaricarpa	0.76	7e-60	87.02	1179	KC763189.1
sRNA-Ypest-7	Boechera divaricarpa GSS, clone B53-01-F_B04	Boechera divaricarpa	0.77	5e-59	87.88	1162	KC763189.1
sRNA-Ypest-7	Boechera divaricarpa GSS, clone B59-01-F_K01	Boechera divaricarpa	0.77	1e-58	86.81	1159	KC763189.1
sRNA-Ypest-7	Boechera divaricarpa GSS, clone B59-01-F_L24	Boechera divaricarpa	0.65	1e-57	89.87	960	KC763189.1
sRNA-Ypest-7	Boechera divaricarpa GSS, clone B59-01-F_F07	Boechera divaricarpa	0.77	1e-57	87.92	1159	KC763189.1
sRNA-Ypest-7	Boechera divaricarpa GSS, clone B62-01-F_A04	Boechera divaricarpa	0.77	2e-56	86.33	1211	KC763189.1
sRNA-Ypest-7	Boechera divaricarpa GSS, clone B62-01-F_O02	Boechera divaricarpa	0.77	6e-56	86.89	1016	KC763189.1
sRNA-Ypest-7	Boechera divaricarpa GSS, clone B25-01-F_H12	Boechera divaricarpa	0.75	1e-55	86.15	1178	KC763189.1
sRNA-Ypest-7	Boechera divaricarpa GSS, clone B25-01-F_B22	Boechera divaricarpa	0.77	4e-55	87.17	1131	KC763189.1
sRNA-Ypest-7	Boechera divaricarpa GSS, clone B62-01-F_I05	Boechera divaricarpa	0.75	3e-54	86.38	1173	KC763189.1
sRNA-Ypest-7	Gryllus bimaculatus mRNA, GBcontig27950	Gryllus bimaculatus	1	6e-53	73.99	707	KC763189.1
sRNA-Ypest-7	Boechera divaricarpa GSS, clone B53-01-F_I10	Boechera divaricarpa	0.75	6e-53	85.94	1186	KC763189.1
sRNA-Ypest-7	Boechera divaricarpa GSS, clone B53-01-F_L09	Boechera divaricarpa	0.77	1e-51	85.66	1176	KC763189.1
sRNA-Ypest-7	Boechera divaricarpa GSS, clone B59-01-F_P03	Boechera divaricarpa	0.75	3e-51	86.43	1139	KC763189.1
sRNA-Ypest-7	Boechera divaricarpa GSS, clone B53-01-F_J23	Boechera divaricarpa	0.48	2e-50	95.73	560	KC763189.1
sRNA-Ypest-7	Boechera divaricarpa GSS, clone B62-01-F_J23	Boechera divaricarpa	0.6	6e-50	87.79	1085	KC763189.1
sRNA-Ypest-7	Boechera divaricarpa GSS, clone B59-01-F_M12	Boechera divaricarpa	0.76	6e-50	85.82	1169	KC763189.1
sRNA-Ypest-7	Boechera divaricarpa GSS, clone B53-01-F_N03	Boechera divaricarpa	0.74	2e-49	85.94	1128	KC763189.1
sRNA-Ypest-7	Dioscorea rotundata mitochondrial DNA, contig: TDr_Mt_scaffold37_size3549, cultivar: TDr96_F1	Dioscorea cayenensis subsp. rotundata	1	2e-49	74.13	3549	KC763189.1
sRNA-Ypest-7	Dioscorea rotundata mitochondrial DNA, contig: TDr_Mt_scaffold48_size2695, cultivar: TDr96_F1	Dioscorea cayenensis subsp. rotundata	1	4e-49	72.89	2695	KC763189.1
sRNA-Ypest-7	Boechera divaricarpa GSS, clone B59-01-F_K07	Boechera divaricarpa	0.77	1e-48	84.09	1108	KC763189.1
sRNA-Ypest-7	Dioscorea rotundata mitochondrial DNA, contig: TDr_Mt_scaffold13_size6436, cultivar: TDr96_F1	Dioscorea cayenensis subsp. rotundata	1	8e-48	72.97	6436	KC763189.1
sRNA-Ypest-7	Dioscorea rotundata mitochondrial DNA, contig: TDr_Mt_scaffold49_size2694, cultivar: TDr96_F1	Dioscorea cayenensis subsp. rotundata	1	2e-47	72.3	2694	KC763189.1
sRNA-Ypest-7	Boechera divaricarpa GSS, clone B62-01-F_H04	Boechera divaricarpa	0.81	6e-47	81.29	1175	KC763189.1
sRNA-Ypest-7	Leishmania major Friedlin cosmid clones L9127,L3286,L3175,L8286,L7480, incomplete shotgun, assembled reads, with VERY preliminary annotation, complete sequence	Leishmania major	0.48	1e-45	92.12	139597	KC763189.1
sRNA-Ypest-7	Boechera divaricarpa GSS, clone B59-01-F_A01	Boechera divaricarpa	0.76	2e-44	82.82	1174	KC763189.1
sRNA-Ypest-7	Bremia lactucae ham34 gene	Bremia lactucae	0.42	6e-44	95.86	1822	KC763189.1
sRNA-Ypest-7	Boechera divaricarpa GSS, clone B59-01-F_B09	Boechera divaricarpa	0.79	9e-42	81.11	1180	KC763189.1
sRNA-Ypest-7	Aspergillus oryzae cDNA, contig sequence: AoEST0115	Aspergillus oryzae	0.46	4e-40	93.66	588	KC763189.1
sRNA-Ypest-7	Boechera divaricarpa GSS, clone B59-01-F_P06	Boechera divaricarpa	0.6	3e-39	84.72	1044	KC763189.1
sRNA-Ypest-7	Mus musculus cDNA, clone:Y1G0113E19, strand:unspecified	Mus musculus	0.37	9e-39	97.64	369	KC763189.1
sRNA-Ypest-7	Boechera divaricarpa GSS, clone B53-01-R_J23	Boechera divaricarpa	0.48	6e-38	86.06	622	KC763189.1
sRNA-Ypest-7	Boechera divaricarpa GSS, clone B62-01-F_G11	Boechera divaricarpa	0.61	5e-37	83.89	1209	KC763189.1
sRNA-Ypest-7	4_Tbi_b3v08	Timema bartmani	0.64	3e-36	76.92	383	KC763189.1
sRNA-Ypest-7	Boechera divaricarpa GSS, clone B59-01-F_N04	Boechera divaricarpa	0.58	5e-34	86	1154	KC763189.1
sRNA-Ypest-7	Homo sapiens cDNA FLJ56753 complete cds, highly similar to Homo sapiens fibrinogen C domain containing 1 (FIBCD1), mRNA	Homo sapiens	0.32	3e-33	98.18	924	KC763189.1
sRNA-Ypest-7	Nicotiana plumbaginifolia cDNA-AFLP fragment, clone Np517	Nicotiana plumbaginifolia	0.32	2e-32	98.15	464	KC763189.1
sRNA-Ypest-7	F.rubripes hsp70-1 gene, 5'	Takifugu rubripes	0.27	7e-26	97.85	5248	KC763189.1
sRNA-Ypest-7	Arabidopsis thaliana transgenic line C DNA	Arabidopsis thaliana	0.44	3e-23	76.36	5984	KC763189.1
sRNA-Ypest-7	Boechera divaricarpa GSS, clone B25-01-F_D10	Boechera divaricarpa	0.83	7e-23	75	1149	KC763189.1
sRNA-Ypest-7	Homo sapiens cDNA FLJ52647 complete cds, highly similar to Homo sapiens arginine-rich, mutated in early stage tumors-like 1 (ARMETL1), mRNA	Homo sapiens	0.25	2e-22	97.65	1392	KC763189.1
sRNA-Ypest-7	Aspergillus oryzae cDNA, contig sequence: AoEST0116	Aspergillus oryzae	0.25	2e-22	97.65	557	KC763189.1
sRNA-Ypest-7	Scapharca kagoshimensis mitochondrion, complete genome	Anadara kagoshimensis	0.52	1e-21	75.4	46713	KC763189.1
sRNA-Ypest-7	Aspergillus fumigatus microsatellite Af/C17 sequence	Aspergillus fumigatus	0.24	1e-20	97.53	751	KC763189.1
sRNA-Ypest-7	H.sapiens telomeric DNA sequence, clone 10PTEL019, read 10PTELOO019.seq	Homo sapiens	0.28	1e-20	92.63	155	KC763189.1
sRNA-Ypest-7	Homo sapiens cDNA FLJ61218 complete cds, highly similar to RRP5 protein homolog	Homo sapiens	0.23	3e-20	97.5	3022	KC763189.1
sRNA-Ypest-7	Human chromosome 14 Ig JH (switch mu) DNA showing scattered homology to bcl2 gene exon 2 3'UTR	Homo sapiens	0.26	7e-20	93.41	2537	KC763189.1
sRNA-Ypest-7	Dioscorea rotundata mitochondrial DNA, contig: TDr_Mt_scaffold59_size1658, cultivar: TDr96_F1	Dioscorea cayenensis subsp. rotundata	0.55	2e-19	73.16	1658	KC763189.1
sRNA-Ypest-7	Homo sapiens isolate m2_4_L16429_Peru_4 D-loop, partial sequence; mitochondrial	Homo sapiens	0.23	5e-19	96.3	674	KC763189.1
sRNA-Ypest-7	Homo sapiens cDNA FLJ61373 complete cds, highly similar to Nuclear factor related to kappa-B-binding protein	Homo sapiens	0.2	5e-16	97.14	3766	KC763189.1
sRNA-Ypest-7	Aspergillus oryzae cDNA, contig sequence: AoEST0101	Aspergillus oryzae	0.2	1e-15	98.51	522	KC763189.1
sRNA-Ypest-7	Gibberella moniliformis p450-4 gene for ent-kaurene oxidase, exons 1-4, strain A-00149	[Gibberella] fujikuroi var. moniliformis	0.2	1e-14	97.01	3556	KC763189.1
sRNA-Ypest-7	Camellia sinensis var. assamica microsatellite DNA locus Csin33	Camellia sinensis var. assamica	0.18	5e-13	96.83	745	KC763189.1
sRNA-Ypest-7	F.rubripes hsp70-4 gene, complete	Takifugu rubripes	0.16	8e-11	98.21	5352	KC763189.1
sRNA-Ypest-7	Nicotiana plumbaginifolia cDNA-AFLP fragment, clone Np022	Nicotiana plumbaginifolia	0.19	2e-10	93.85	469	KC763189.1
sRNA-Ypest-7	Uncultured soil fungus partial ITS1, 5.8S rRNA gene, ITS2 and 28S rRNA gene region, clone ITS26 (S2)	uncultured fungus	0.15	2e-09	98.11	562	KC763189.1
sRNA-Ypest-7	Rattus norvegicus TL0ABA20YD01 mRNA sequence	Rattus norvegicus	0.24	1e-08	80.72	3382	KC763189.1
sRNA-Ypest-7	Sesamum indicum microsatellite DNA, locus SSR SESAME60, clone BSISR60	Sesamum indicum	0.18	3e-08	90.32	912	KC763189.1
sRNA-Ypest-7	Curcuma longa bio-material Alkemist_Lot_SF21010CRB 5.8S ribosomal RNA gene, partial sequence; internal transcribed spacer 2, complete sequence; and large subunit ribosomal RNA gene, partial sequence	Curcuma longa	0.17	0.002	81.36	446	KC763189.1
sRNA-Ecoli-65	2_Tcm_b3v08	Timema californicum	0.96	5e-12	92.31	881444	OE179079.1
sRNA-Saure-1	1_Tps_b3v08	Timema poppense	0.93	2e-06	67.76	21105	OD009013.1
sRNA-Saure-1	1_Tdi_b3v08	Timema douglasi	0.93	0.036	63.39	26393	OD009013.1
sRNA-Saure-1	Medioppia subpectinata	Medioppia subpectinata	0.6	0.096	66.39	44653	OD009013.1
sRNA-Saure-1	Rhesus Macaque BAC CH250-427N15 () complete sequence	Macaca mulatta	0.67	0.096	66.42	176777	OD009013.1
sRNA-Saure-1	1_Tps_b3v08	Timema poppense	0.93	0.096	63.04	1817	OD009013.1
sRNA-Saure-1	PREDICTED: Acanthopagrus latus NK6 homeobox 2 (nkx6.2), mRNA	Acanthopagrus latus	0.35	0.7	73.53	2908	OD009013.1
sRNA-Saure-1	PREDICTED: Centropristis striata NK6 homeobox 2 (nkx6.2), mRNA	Centropristis striata	0.29	0.7	78.57	2875	OD009013.1
sRNA-Saure-1	PREDICTED: Larimichthys crocea NK6 homeobox 2 (nkx6-2), mRNA	Larimichthys crocea	0.31	0.7	75	3262	OD009013.1
sRNA-Saure-1	Cannabis sativa cultivar ERBxHO40_23 chromosome 3	Cannabis sativa	0.21	1.9	85.37	84599500	OD009013.1
sRNA-Saure-1	Cannabis sativa cultivar ERBxHO40_23 chromosome 3	Cannabis sativa	0.21	1.9	85.37	83805000	OD009013.1
sRNA-Saure-1	PREDICTED: Lates calcarifer homeobox protein Nkx-6.2 (LOC108891199), transcript variant X1, mRNA	Lates calcarifer	0.28	5.1	77.78	2792	OD009013.1
sRNA-Saure-1	Micropterus salmoides homeobox protein Nkx-6.2 transcript variant X1 (nkx6.2), mRNA	Micropterus salmoides	0.35	5.1	73.53	2746	OD009013.1
sRNA-Saure-1	PREDICTED: Semicossyphus pulcher NK6 homeobox 2 (nkx6.2), mRNA	Semicossyphus pulcher	0.31	5.1	73.33	2229	OD009013.1
sRNA-Saure-1	4_Tbi_b3v08	Timema bartmani	0.41	5.1	70.73	301445	OD009013.1
sRNA-Saure-1	PREDICTED: Lates calcarifer homeobox protein Nkx-6.2 (LOC108891199), transcript variant X2, misc_RNA	Lates calcarifer	0.28	5.1	77.78	2784	OD009013.1
sRNA-Saure-1	PREDICTED: Phyllopteryx taeniolatus NK6 homeobox 2 (nkx6.2), mRNA	Phyllopteryx taeniolatus	0.27	5.1	76.92	3218	OD009013.1
sRNA-Saure-1	Micropterus salmoides homeobox protein Nkx-6.2 transcript variant X2 (nkx6.2), mRNA	Micropterus salmoides	0.35	5.1	73.53	2704	OD009013.1
sRNA-Saure-1	PREDICTED: Doryrhamphus excisus NK6 homeobox 2 (nkx6.2), mRNA	Doryrhamphus excisus	0.27	5.1	76.92	1834	OD009013.1
sRNA-Saure-1	PREDICTED: Hippoglossus stenolepis NK6 homeobox 2 (nkx6.2), mRNA	Hippoglossus stenolepis	0.33	5.1	72.73	3046	OD009013.1
sRNA-Saure-1	4_Tte_b3v08	Timema tahoe	0.29	5.1	75	101729	OD009013.1
sRNA-Ecoli-77	Oryza sativa (indica cultivar-group) clone MAS-1-17-1 unknown mRNA	Oryza sativa Indica Group	0.62	1e-10	80.85	241	DQ632736.1
sRNA-Aacti-65	Microplitis deprimator genome assembly, organelle: mitochondrion	Microplitis deprimator	0.21	0.15	80.36	19621	OZ024717.1
sRNA-Aacti-65	Baccharis genistelloides voucher HUSA:Vargas 358 chloroplast, complete genome	Baccharis genistelloides	0.24	0.41	75.38	153239	OZ024717.1
sRNA-Aacti-65	PREDICTED: Nilaparvata lugens TLD domain-containing protein 2 (LOC111053310), transcript variant X5, mRNA	Nilaparvata lugens	0.18	0.41	82.98	9808	OZ024717.1
sRNA-Aacti-65	PREDICTED: Nilaparvata lugens TLD domain-containing protein 2 (LOC111053310), transcript variant X8, mRNA	Nilaparvata lugens	0.18	0.41	82.98	8040	OZ024717.1
sRNA-Aacti-65	PREDICTED: Nilaparvata lugens TLD domain-containing protein 2 (LOC111053310), transcript variant X12, mRNA	Nilaparvata lugens	0.18	0.41	82.98	5538	OZ024717.1
sRNA-Aacti-65	PREDICTED: Nilaparvata lugens TLD domain-containing protein 2 (LOC111053310), transcript variant X11, mRNA	Nilaparvata lugens	0.18	0.41	82.98	6038	OZ024717.1
sRNA-Aacti-65	PREDICTED: Nilaparvata lugens TLD domain-containing protein 2 (LOC111053310), transcript variant X4, mRNA	Nilaparvata lugens	0.18	0.41	82.98	9844	OZ024717.1
sRNA-Aacti-65	PREDICTED: Nilaparvata lugens TLD domain-containing protein 2 (LOC111053310), transcript variant X10, mRNA	Nilaparvata lugens	0.18	0.41	82.98	5723	OZ024717.1
sRNA-Aacti-65	PREDICTED: Nilaparvata lugens TLD domain-containing protein 2 (LOC111053310), transcript variant X1, mRNA	Nilaparvata lugens	0.18	0.41	82.98	15579	OZ024717.1
sRNA-Aacti-65	PREDICTED: Nilaparvata lugens TLD domain-containing protein 2 (LOC111053310), transcript variant X2, mRNA	Nilaparvata lugens	0.18	0.41	82.98	9913	OZ024717.1
sRNA-Aacti-65	PREDICTED: Nilaparvata lugens TLD domain-containing protein 2 (LOC111053310), transcript variant X7, mRNA	Nilaparvata lugens	0.18	0.41	82.98	8135	OZ024717.1
sRNA-Aacti-65	PREDICTED: Nilaparvata lugens TLD domain-containing protein 2 (LOC111053310), transcript variant X6, mRNA	Nilaparvata lugens	0.18	0.41	82.98	8289	OZ024717.1
sRNA-Aacti-65	PREDICTED: Nilaparvata lugens TLD domain-containing protein 2 (LOC111053310), transcript variant X9, mRNA	Nilaparvata lugens	0.18	0.41	82.98	7896	OZ024717.1
sRNA-Aacti-65	PREDICTED: Nilaparvata lugens TLD domain-containing protein 2 (LOC111053310), transcript variant X3, mRNA	Nilaparvata lugens	0.18	0.41	82.98	9895	OZ024717.1
sRNA-Aacti-65	Cannabis sativa cultivar ERBxHO40_23 chromosome 8	Cannabis sativa	0.25	1.1	77.27	55717500	OZ024717.1
sRNA-Aacti-65	Microplitis manilae mitochondrion, complete genome	Microplitis manilae	0.21	1.1	78.57	15666	OZ024717.1
sRNA-Aacti-65	Melanogrammus aeglefinus genome assembly, chromosome: 18	Melanogrammus aeglefinus	0.22	3	77.19	21689503	OZ024717.1
sRNA-Aacti-65	Anania crocealis genome assembly, organelle: mitochondrion	Anania crocealis	0.16	3	83.72	15327	OZ024717.1
sRNA-Aacti-65	5_Tge_b3v08	Timema genevievae	0.23	3	76.19	260875	OZ024717.1
sRNA-Aacti-65	5_Tge_b3v08	Timema genevievae	0.18	8	80.43	161536	OZ024717.1
sRNA-Aacti-65	Homo sapiens BAC clone RP11-498E11 from 4, complete sequence	Homo sapiens	0.25	8	75	153004	OZ024717.1
sRNA-Aacti-65	Apteryx australis mantelli genome assembly AptMant0, scaffold scaffold3	Apteryx mantelli mantelli	0.23	8	76.67	20460901	OZ024717.1
sRNA-Aacti-65	Medioppia subpectinata	Medioppia subpectinata	0.27	8	70.83	15484	OZ024717.1
sRNA-Aacti-65	Caloptilia theivora mitochondrion, complete genome	Caloptilia theivora	0.24	8	73.44	15297	OZ024717.1
sRNA-Aacti-65	Clytie syriaca genome assembly, chromosome: 18	Clytie syriaca	0.37	8	68	38649164	OZ024717.1
sRNA-Aacti-65	Brassica oleracea HDEM genome, scaffold: C1	Brassica oleracea	0.15	8	86.84	52030199	OZ024717.1
sRNA-Aacti-65	4_Tte_b3v08	Timema tahoe	0.24	8	74.24	44580	OZ024717.1
sRNA-Aacti-65	PREDICTED: Habropoda laboriosa uncharacterized LOC108571104 (LOC108571104), mRNA	Habropoda laboriosa	0.17	8	81.82	2542	OZ024717.1
sRNA-Aacti-65	PREDICTED: Apis dorsata uncharacterized LOC102681382 (LOC102681382), mRNA	Apis dorsata	0.18	8	79.17	4929	OZ024717.1
sRNA-Aacti-65	5_Tge_b3v08	Timema genevievae	0.26	8	74.29	244358	OZ024717.1
sRNA-Sente-7	Orobanche rapum-genistae clone Orap-c4647 genomic sequence	Orobanche rapum-genistae	1	2e-16	93.33	12214	KT367498.1
sRNA-Spyog-15	Eragrostis tef cultivar Dabbi chromosome 4B	Eragrostis tef	0.4	0.93	85	29936223	CP137589.1
sRNA-Spyog-15	Eragrostis tef cultivar Dabbi chromosome 9B	Eragrostis tef	0.4	0.93	85	21940566	CP137589.1
sRNA-Ypseu-19	Mus musculus activated spleen cDNA, RIKEN full-length enriched library, clone:F830010B12 product:Warning: possibly chimeric clone, full insert sequence	Mus musculus	0.37	1e-10	77.89	2069	AK156162.1
sRNA-Ypseu-19	Capronia epimyces CBS 606.96 osomolarity two-component system, response regulator SSK1 (A1O3_07954), partial mRNA	Capronia epimyces CBS 606.96	0.45	0.0001	68.7	2511	AK156162.1
sRNA-Ypseu-19	Exophiala dermatitidis NIH/UT8656 osomolarity two-component system, response regulator SSK1 (HMPREF1120_04973), partial mRNA	Exophiala dermatitidis NIH/UT8656	0.45	0.0004	66.67	2484	AK156162.1
sRNA-Ypseu-19	Cladophialophora immunda uncharacterized protein (PV07_06507), mRNA	Cladophialophora immunda	0.44	0.007	65.49	3301	AK156162.1
sRNA-Ypseu-19	Fonsecaea monophora hypothetical protein (AYO21_02339), partial mRNA	Fonsecaea monophora	0.37	0.007	68.42	2475	AK156162.1
sRNA-Ypseu-19	Fonsecaea pedrosoi CBS 271.37 uncharacterized protein (Z517_10190), partial mRNA	Fonsecaea pedrosoi CBS 271.37	0.37	0.007	68.42	2457	AK156162.1
sRNA-Ypseu-19	Fonsecaea nubica hypothetical protein (AYO20_06784), partial mRNA	Fonsecaea nubica	0.37	0.007	68.42	2469	AK156162.1
sRNA-Ypseu-19	Cladophialophora psammophila CBS 110553 uncharacterized protein (A1O5_00099), partial mRNA	Cladophialophora psammophila CBS 110553	0.37	0.007	68.42	1776	AK156162.1
sRNA-Ypseu-19	Cladophialophora bantiana CBS 173.52 uncharacterized protein (Z519_00099), partial mRNA	Cladophialophora bantiana CBS 173.52	0.37	0.054	67.37	2160	AK156162.1
sRNA-Ypseu-19	Fonsecaea multimorphosa CBS 102226 uncharacterized protein (Z520_09957), partial mRNA	Fonsecaea multimorphosa CBS 102226	0.37	0.054	67.37	2511	AK156162.1
sRNA-Ypseu-19	Fonsecaea erecta hypothetical protein (AYL99_08785), partial mRNA	Fonsecaea erecta	0.38	0.15	66.67	2526	AK156162.1
sRNA-Ypseu-19	Darwinula stevensoni	Darwinula stevensoni	0.2	1.1	80	494	AK156162.1
sRNA-Ypseu-19	Exophiala spinifera uncharacterized protein (PV08_04132), partial mRNA	Exophiala spinifera	0.38	1.1	65.62	2577	AK156162.1
sRNA-Ypseu-19	PREDICTED: Neodiprion pinetum mitochondrial ribosomal protein L21 (mRpL21), mRNA	Neodiprion pinetum	0.23	2.8	76.27	814	AK156162.1
sRNA-Ypseu-19	Magnusiomyces paraingens uncharacterized protein (SAPINGB_P001309), partial mRNA	Magnusiomyces paraingens	0.38	7.6	64.58	3519	AK156162.1
sRNA-Aacti-25	PREDICTED: Ictalurus punctatus neuronal pentraxin 2a (nptx2a), transcript variant X2, mRNA	Ictalurus punctatus	0.39	2.3	77.78	3898	XM_017486511.3
sRNA-Aacti-25	PREDICTED: Ictalurus punctatus neuronal pentraxin 2a (nptx2a), transcript variant X1, mRNA	Ictalurus punctatus	0.39	2.3	77.78	3901	XM_017486511.3
sRNA-Sente-29	Phyllostachys edulis clone 00077 genomic sequence	Phyllostachys edulis	1	1e-34	99.08	3186	GQ252834.1
sRNA-Sente-29	[Candida] sp. (uncertain placement) strain New.CleanUp.ReferenceOTU477 internal transcribed spacer 1, partial sequence	[Candida] sp. (uncertain placement)	1	9e-34	98.17	494	GQ252834.1
sRNA-Sente-29	Candida sp. VVT-2012 strain DBT 160 internal transcribed spacer 1, partial sequence; 5.8S ribosomal RNA gene, complete sequence; and internal transcribed spacer 2, partial sequence	[Candida] sp. VVT-2012	1	9e-34	98.17	624	GQ252834.1
sRNA-Sente-29	[Candida] sp. (uncertain placement) strain New.CleanUp.ReferenceOTU1144 internal transcribed spacer 1, partial sequence	[Candida] sp. (uncertain placement)	1	7e-33	97.25	408	GQ252834.1
sRNA-Sente-29	Oryza punctata cDNA, clone: BBS09E09, expressed in shoot apical meristem of BB genome	Oryza punctata	1	5e-32	96.33	629	GQ252834.1
sRNA-Sente-29	Gryllus bimaculatus mRNA, GBcontig30375	Gryllus bimaculatus	0.87	1e-27	97.89	233	GQ252834.1
sRNA-Sente-29	Candida sp. VVT-2012 strain DBT 156 internal transcribed spacer 1, partial sequence; 5.8S ribosomal RNA gene, complete sequence; and internal transcribed spacer 2, partial sequence	[Candida] sp. VVT-2012	0.87	4e-25	94.74	579	GQ252834.1
sRNA-Sente-29	[Candida] sp. (uncertain placement) strain New.CleanUp.ReferenceOTU952 internal transcribed spacer 1, partial sequence	[Candida] sp. (uncertain placement)	1	1e-22	88.07	491	GQ252834.1
sRNA-Sente-29	[Candida] sp. (uncertain placement) clone New.CleanUp.ReferenceOTU13521 internal transcribed spacer 1, partial sequence	[Candida] sp. (uncertain placement)	1	1e-21	88.29	530	GQ252834.1
sRNA-Sente-29	[Candida] sp. (uncertain placement) clone New.CleanUp.ReferenceOTU7984 internal transcribed spacer 1, partial sequence	[Candida] sp. (uncertain placement)	1	7e-21	87.39	442	GQ252834.1
sRNA-Sente-29	Candida sp. VVT-2012 strain DBT 155 internal transcribed spacer 1, partial sequence; 5.8S ribosomal RNA gene, complete sequence; and internal transcribed spacer 2, partial sequence	[Candida] sp. VVT-2012	0.8	7e-21	93.1	504	GQ252834.1
sRNA-Sente-29	[Candida] sp. (uncertain placement) clone New.CleanUp.ReferenceOTU5291 internal transcribed spacer 1, partial sequence	[Candida] sp. (uncertain placement)	1	5e-20	86.49	297	GQ252834.1
sRNA-Sente-29	Candida sp. VVT-2012 strain DBT 168 internal transcribed spacer 1, partial sequence; 5.8S ribosomal RNA gene, complete sequence; and internal transcribed spacer 2, partial sequence	[Candida] sp. VVT-2012	0.68	1e-18	97.3	668	GQ252834.1
sRNA-Sente-29	Candida sp. VVT-2012 strain DBT 165 internal transcribed spacer 1, partial sequence; 5.8S ribosomal RNA gene, complete sequence; and internal transcribed spacer 2, partial sequence	[Candida] sp. VVT-2012	0.66	1e-18	98.61	661	GQ252834.1
sRNA-Sente-29	Candida sp. VVT-2012 strain DBT 173 internal transcribed spacer 2, partial sequence	[Candida] sp. VVT-2012	0.96	2e-17	81.9	831	GQ252834.1
sRNA-Spyog-3	Populus trichocarpa clone POP017-B20, complete sequence	Populus trichocarpa	0.16	0.63	78.18	122722	AC211804.1
sRNA-Sente-16	Trypanosoma cruzi marinkellei strain B7 cl11 trans-spliced leader gene, partial sequence	Trypanosoma cruzi marinkellei	0.99	1e-19	86.54	673	AF116569.1
sRNA-Sente-16	Darwinula stevensoni	Darwinula stevensoni	0.99	7e-06	71.15	3831	AF116569.1
sRNA-Ecoli-62	Zebrafish DNA sequence from clone DKEY-31M14 in linkage group 15, complete sequence	Danio rerio	0.38	9.9	85.71	212455	CR855332.7
sRNA-Sflex-24	2_Tcm_b3v08	Timema californicum	0.96	5e-12	92.31	881444	OE179079.1
sRNA-Xcamp-10	H.parasitica DNA sequence from clone HpEmoy2-14H14, complete sequence	Hyaloperonospora parasitica	1	4e-43	86.26	138765	CU694975.3
sRNA-Efaec-11	2_Tcm_b3v08	Timema californicum	0.56	2.2	74.55	505891	OE179151.1
sRNA-Efaec-11	2_Tsi_b3v08	Timema shepardi	0.56	2.2	74.55	471375	OE179151.1
sRNA-Apleu-6	2_Tcm_b3v08	Timema californicum	0.33	3.9	77.59	4915	OE195993.1
sRNA-Apleu-6	3_Tce_b3v08	Timema cristinae	0.33	3.9	75	72660	OE195993.1
sRNA-Apleu-6	1_Tdi_b3v08	Timema douglasi	0.33	3.9	77.59	225542	OE195993.1
sRNA-Sflex-20	Gryllus bimaculatus mRNA, GBcontig10369	Gryllus bimaculatus	0.23	1e-29	98.04	102	AK263508.1
sRNA-Sflex-20	Gryllus bimaculatus mRNA, GBcontig28447	Gryllus bimaculatus	0.23	4e-29	97.09	186	AK263508.1
sRNA-Sflex-58	Cyprideis torosa	Cyprideis torosa	0.89	1e-15	75.76	1075	OB696626.1
sRNA-Spyog-11	PREDICTED: Mastomys coucha cytohesin 1 interacting protein (Cytip), mRNA	Mastomys coucha	0.22	2	82.22	5960	XM_031370306.1
sRNA-Spyog-23	Ziziphus jujuba isolate TW-2024b chromosome 10	Ziziphus jujuba	0.42	0.096	87.5	26236173	CP157412.1
sRNA-Spyog-23	Ananas comosus var. bracteatus genome assembly, chromosome: 7	Ananas comosus var. bracteatus	0.38	0.096	91.67	25559796	CP157412.1
sRNA-Spyog-23	Ananas comosus var. bracteatus genome assembly, chromosome: 19	Ananas comosus var. bracteatus	0.38	0.7	88.89	23726781	CP157412.1
sRNA-Spyog-23	PREDICTED: Carassius carassius G patch domain-containing protein 8-like (LOC132149311), transcript variant X5, mRNA	Carassius carassius	0.43	1.9	82.93	7423	CP157412.1
sRNA-Spyog-23	PREDICTED: Carassius carassius G patch domain-containing protein 8-like (LOC132149311), transcript variant X6, mRNA	Carassius carassius	0.43	1.9	82.93	7275	CP157412.1
sRNA-Spyog-23	Melanogrammus aeglefinus genome assembly, chromosome: 4	Melanogrammus aeglefinus	0.46	5	79.55	30028480	CP157412.1
sRNA-Spyog-23	Bombyx mori DNA, chromosome 23, sequence	Bombyx mori	0.63	5	73.33	21810424	CP157412.1
sRNA-Ecoli-21	Vitis vinifera clone BAC VRAN-43N12-AB genomic sequence	Vitis vinifera	1	4e-96	100	876	MN881054.1
sRNA-Ecoli-21	Gryllus bimaculatus mRNA, GBcontig08526	Gryllus bimaculatus	0.43	3e-34	100	108	MN881054.1
sRNA-Ypseu-39	Gryllus bimaculatus mRNA, GBcontig28462	Gryllus bimaculatus	0.7	8e-20	78.46	175	AK281601.1
sRNA-Paeru-14	Caenorhabditis elegans Small ribosomal subunit protein eS27 (rps-27), mRNA	Caenorhabditis elegans	0.89	0.75	74.55	356	NM_001383266.2
sRNA-Paeru-14	Caenorhabditis briggsae Protein CBR-RPS-27 (Cbr-rps-27), partial mRNA	Caenorhabditis briggsae	0.89	5.4	72.73	252	NM_001383266.2
sRNA-Paeru-14	Caenorhabditis remanei uncharacterized protein (GCK72_019139), partial mRNA	Caenorhabditis remanei	0.89	5.4	72.73	252	NM_001383266.2
sRNA-Sente-46	PREDICTED: Ostrea edulis pyrokinin-1 receptor-like (LOC125677123), transcript variant X2, mRNA	Ostrea edulis	0.3	3	71.6	7482	XM_048915097.2
sRNA-Rprow-3	Zebrafish DNA sequence from clone CH211-72M2 in linkage group 5, complete sequence	Danio rerio	0.31	5.1	73.33	19873	CT025938.11
sRNA-Slivi-1	Humulus japonicus seta1 DNA, sequence_id:scaffold0213	Humulus japonicus	0.48	5e-06	100	45724	AP038595.1
sRNA-Bjapo-3	Humulus japonicus seta1 DNA, sequence_id:scaffold0190	Humulus japonicus	0.8	2e-11	73.91	48123	AP038572.1
sRNA-Efaec-5	PREDICTED: Pygocentrus nattereri cysteine rich transmembrane BMP regulator 1 (chordin-like) (crim1), transcript variant X2, mRNA	Pygocentrus nattereri	0.32	0.67	65.81	7594	XM_017694531.2
sRNA-Efaec-5	PREDICTED: Pygocentrus nattereri cysteine rich transmembrane BMP regulator 1 (chordin-like) (crim1), transcript variant X3, mRNA	Pygocentrus nattereri	0.32	0.67	65.81	7415	XM_017694531.2
sRNA-Efaec-5	PREDICTED: Pseudochaenichthys georgianus uncharacterized protein (LOC139433485), mRNA	Pseudochaenichthys georgianus	0.21	4.8	70.37	4482	XM_017694531.2
sRNA-Efaec-5	PREDICTED: Larimichthys crocea plexin-B2 (LOC104933285), transcript variant X1, mRNA	Larimichthys crocea	0.13	4.8	79.59	8707	XM_017694531.2
sRNA-Efaec-5	PREDICTED: Larimichthys crocea plexin-B2 (LOC104933285), transcript variant X2, mRNA	Larimichthys crocea	0.13	4.8	79.59	9183	XM_017694531.2
sRNA-Apleu-10	2_Tcm_b3v08	Timema californicum	0.47	5e-16	90.12	881444	OE179079.1
sRNA-Apleu-10	Oppiella nova	Oppiella nova	0.63	1e-15	80	406770	OE179079.1
sRNA-Apleu-10	2_Tcm_b3v08	Timema californicum	0.45	4e-15	89.87	507279	OE179079.1
sRNA-Apleu-10	Chain A, The A-site tRNA was modeled based on an E. coli tRNA-Lys	Saccharomyces cerevisiae	0.43	1e-14	90.79	76	OE179079.1
sRNA-Apleu-10	Cyprideis torosa	Cyprideis torosa	0.49	1e-14	87.21	752	OE179079.1
sRNA-Apleu-10	Cyprideis torosa	Cyprideis torosa	0.5	1e-14	85.23	3901	OE179079.1
sRNA-Apleu-10	Chain A, A-tRNA	Saccharomyces cerevisiae	0.43	7e-14	89.47	76	OE179079.1
sRNA-Apleu-10	Albugo laibachii Nc14, genomic contig CONTIG_3594_NC14_v4_341_39	Albugo laibachii Nc14	0.45	2e-13	87.34	341	OE179079.1
sRNA-Apleu-10	Albugo laibachii Alem1, genomic contig CONTIG_3594_Em1_cons_v4_341_39_72	Albugo laibachii Alem1	0.44	5e-13	87.18	160	OE179079.1
sRNA-Apleu-10	Leptosira terrestris chloroplast, complete genome	Pleurastrum terricola	0.66	5e-10	73.98	195081	OE179079.1
sRNA-Apleu-10	Harmothoe areolata genome assembly, chromosome: 15	Harmothoe areolata	0.42	3e-08	88.52	72126822	OE179079.1
sRNA-Apleu-10	Chlorella sorokiniana strain SLA-04 mitochondrion, complete genome	Chlorella sorokiniana	0.52	3e-08	76.34	77013	OE179079.1
sRNA-Apleu-10	Cymathaere triplicata mitochondrion, complete genome	Cymathaere triplicata	0.61	8e-08	72.22	37998	OE179079.1
sRNA-Apleu-10	Chlorella variabilis isolate NC64A mitochondrion, complete genome	Chlorella variabilis	0.43	2e-07	80	78500	OE179079.1
sRNA-Apleu-10	Chlorella sp. ATCC 30562 mitochondrion, complete genome	Chlorella sp. ATCC 30562	0.43	2e-07	80	79601	OE179079.1
sRNA-Apleu-10	Chlorella variabilis isolate cvariabilis2014 mitochondrion, complete genome	Chlorella variabilis	0.43	2e-07	80	78500	OE179079.1
sRNA-Apleu-10	Paranemonia cinerea genome assembly, chromosome: 1	Paranemonia cinerea	0.32	2e-07	89.47	35378108	OE179079.1
sRNA-Apleu-10	Pycnococcus provasolii genome assembly, organelle: plastid:chloroplast	Pycnococcus provasolii	0.39	5e-07	82.35	80243	OE179079.1
sRNA-Apleu-10	Pseudoscourfieldia marina strain UIO 007 chloroplast, complete genome	Pseudoscourfieldia marina	0.39	5e-07	82.35	80212	OE179079.1
sRNA-Apleu-10	Pycnococcus provasolii chloroplast, complete genome	Pycnococcus provasolii	0.39	5e-07	82.35	80211	OE179079.1
sRNA-Apleu-10	Ophioglossum californicum isolate v14 mitochondrion, complete genome	Ophioglossum californicum	0.43	5e-07	78.95	372339	OE179079.1
sRNA-Apleu-10	Skeletonema tropicum ST_Kao chloroplast DNA, complete genome	Skeletonema tropicum	0.43	5e-07	81.58	127121	OE179079.1
sRNA-Apleu-10	Ophioglossum vulgatum mitochondrion, complete genome	Ophioglossum vulgatum	0.43	5e-07	78.95	369673	OE179079.1
sRNA-Apleu-10	Pleurastrum terricola culture UTEX:333 mitochondrion, complete genome	Pleurastrum terricola	0.47	5e-07	76.83	111124	OE179079.1
sRNA-Apleu-10	Chloroparvula pacifica culture RCC:4656 mitochondrion, complete genome	Chloroparvula pacifica	0.4	5e-07	81.94	49744	OE179079.1
sRNA-Apleu-10	Binuclearia lauterbornii culture SAG:68.94 mitochondrion, complete genome	Binuclearia lauterbornii	0.36	1e-06	84.13	50970	OE179079.1
sRNA-Apleu-10	Pseudochorda nagaii mitochondrion, complete genome	Pseudochorda nagaii	0.57	1e-06	72.28	40990	OE179079.1
sRNA-Apleu-10	Prasinophyte sp. MBIC10622 mitochondrion, complete genome	prasinophyte sp. MBIC10622	0.43	1e-06	78.67	37590	OE179079.1
sRNA-Apleu-10	Triparma laevis mitochondrial DNA, complete sequence	Triparma laevis	0.36	1e-06	84.13	39580	OE179079.1
sRNA-Apleu-10	Ophirina amphinema JB mitochondrial DNA, complete genome	Ophirina amphinema	0.34	1e-06	86.44	59094	OE179079.1
sRNA-Apleu-10	Koliella longiseta culture UTEX:339 mitochondrion, complete genome	Koliella longiseta	0.39	1e-06	83.1	81629	OE179079.1
sRNA-Apleu-10	Bolbitis deltigera chloroplast, complete genome	Bolbitis deltigera	0.34	4e-06	85	156843	OE179079.1
sRNA-Apleu-10	Naegleria fowleri mitochondrion, complete genome	Naegleria fowleri	0.33	4e-06	87.93	49531	OE179079.1
sRNA-Apleu-10	PREDICTED: Littorina saxatilis uncharacterized protein (LOC138975872), transcript variant X1, mRNA	Littorina saxatilis	0.39	4e-06	81.43	3116	OE179079.1
sRNA-Apleu-10	Salvinia molesta Nad2 (nad2) gene, complete cds; mitochondrial	Salvinia molesta	0.34	4e-06	85	9471	OE179079.1
sRNA-Apleu-10	Pteridium revolutum chromosome 2 mitochondrion, complete sequence	Pteridium revolutum	0.34	4e-06	85	26954	OE179079.1
sRNA-Apleu-10	Phytophthora cocois mitochondrion, complete genome	Phytophthora cocois	0.38	4e-06	83.33	37125	OE179079.1
sRNA-Apleu-10	Dryopteris blanfordii genome assembly, organelle: plastid:chloroplast	Dryopteris blanfordii	0.34	4e-06	85	152945	OE179079.1
sRNA-Apleu-10	Azolla filiculoides chromosome 5 mitochondrion, complete sequence	Azolla filiculoides	0.34	4e-06	85	13652	OE179079.1
sRNA-Apleu-10	Naegleria fowleri isolate TW mitochondrion, complete genome	Naegleria fowleri	0.33	4e-06	87.93	49558	OE179079.1
sRNA-Apleu-10	Nephromyces sp. ex Molgula occidentalis isolate 461 apicoplast, complete genome	Nephromyces sp. ex Molgula occidentalis	0.45	4e-06	78.05	34999	OE179079.1
sRNA-Apleu-10	Naegleria fowleri kurume mitochondrial DNA, complete genome	Naegleria fowleri	0.33	4e-06	87.93	49888	OE179079.1
sRNA-Apleu-10	Naegleria fowleri strain V511 mitochondrion, complete genome	Naegleria fowleri	0.33	4e-06	87.93	49541	OE179079.1
sRNA-Apleu-10	Chloropicon maureeniae culture RCC:3374 mitochondrion, complete genome	Chloropicon maureeniae	0.36	4e-06	82.81	36041	OE179079.1
sRNA-Apleu-10	Haplopteris ensiformis isolate BONN 24687 chromosome 6 mitochondrion, complete sequence	Haplopteris ensiformis	0.34	4e-06	85	253731	OE179079.1
sRNA-Apleu-10	Paralagenidium karlingii isolate 19-09020 mitochondrion, complete genome	Paralagenidium karlingii	0.38	4e-06	81.82	46638	OE179079.1
sRNA-Apleu-10	Naegleria gruberi mitochondrion, complete genome	Naegleria gruberi	0.33	4e-06	87.93	49843	OE179079.1
sRNA-Apleu-10	MAG: Naegleria sp. genome assembly, organelle: mitochondrion	Naegleria sp.	0.33	4e-06	87.93	49712	OE179079.1
sRNA-Apleu-10	PREDICTED: Littorina saxatilis uncharacterized protein (LOC138975872), transcript variant X2, mRNA	Littorina saxatilis	0.39	4e-06	81.43	3687	OE179079.1
sRNA-Apleu-10	Blechnopsis orientalis mitochondrion, complete genome	Blechnopsis orientalis	0.34	4e-06	85	501663	OE179079.1
sRNA-Apleu-10	Naegleria fowleri strain V419 mitochondrion, complete genome	Naegleria fowleri	0.33	4e-06	87.93	49538	OE179079.1
sRNA-Apleu-10	Phytophthora cocois culture ICMP:16949 mitochondrion, complete genome	Phytophthora cocois	0.38	4e-06	83.33	37078	OE179079.1
sRNA-Apleu-10	Botryococcus braunii mitochondrion, complete genome	Botryococcus braunii	0.41	4e-06	81.08	84583	OE179079.1
sRNA-Apleu-10	Karenia brevis strain CCM2281 photosystem II subunit E (psbE) mRNA, complete cds; chloroplast	Karenia brevis	0.38	4e-06	81.82	1518	OE179079.1
sRNA-Apleu-10	Phylloglossum drummondii mitochondrion, complete genome	Phylloglossum drummondii	0.34	4e-06	85	363297	OE179079.1
sRNA-Apleu-10	Moramonas marocensis clone Mm_2 mitochondrion, partial sequence	Moramonas marocensis	0.38	4e-06	81.82	17393	OE179079.1
sRNA-Apleu-10	MAG: Naegleria sp. genome assembly, organelle: mitochondrion	Naegleria sp.	0.33	4e-06	87.93	49761	OE179079.1
sRNA-Apleu-10	Micractinium pusillum strain CCAP 232/1 mitochondrion, complete genome	Micractinium pusillum	0.45	1e-05	75.95	70061	OE179079.1
sRNA-Apleu-10	Phytophthora humicola voucher P3826 mitochondrion, complete genome	Phytophthora humicola	0.31	1e-05	87.27	37201	OE179079.1
sRNA-Apleu-10	Pythium insidiosum mitochondrial DNA, complete genome	Pythium insidiosum	0.31	1e-05	87.27	54989	OE179079.1
sRNA-Apleu-10	Abies sachalinensis isolate A41-1 chromosome 2 mitochondrion, complete sequence	Abies sachalinensis	0.43	1e-05	77.33	166755	OE179079.1
sRNA-Apleu-10	Pseudoperonospora cubensis mitochondrion, complete genome	Pseudoperonospora cubensis	0.31	1e-05	87.27	38553	OE179079.1
sRNA-Apleu-10	Pythium ultimum mitochondrion, complete genome	Globisporangium ultimum	0.31	1e-05	87.27	59689	OE179079.1
sRNA-Apleu-10	Phytophthora chlamydospora mitochondrion, complete genome	Phytophthora chlamydospora	0.31	1e-05	87.27	38329	OE179079.1
sRNA-Apleu-10	Pinus tabuliformis chromosome 1 mitochondrion, complete sequence	Pinus tabuliformis	0.43	1e-05	77.33	2008257	OE179079.1
sRNA-Apleu-10	Pythium ultimum culture-collection CBS:398.51 mitochondrion, complete genome	Globisporangium ultimum	0.31	1e-05	87.27	59685	OE179079.1
sRNA-Apleu-10	Abies firma ATP synthase subunit 6 (atp6) gene, complete cds; tRNA-Asp (trnD) gene, complete sequence; cytochrome c oxidase subunit 2 (cox2) gene, exon 2 and partial cds; tRNA-Lys (trnK) gene, complete sequence; and NADH dehydrogenase subunit 6 (nad6) gene, complete cds; mitochondrial	Abies firma	0.43	1e-05	77.33	121299	OE179079.1
sRNA-Apleu-10	Cathaya argyrophylla chromosome 3 mitochondrion, complete sequence	Cathaya argyrophylla	0.43	1e-05	77.33	2680591	OE179079.1
sRNA-Apleu-10	Abies sibirica clone AbiN7 NADH dehydrogenase subunit 7 (nad7) gene, exon 5 and partial cds; large subunit ribosomal RNA (rrnL) gene, complete sequence; cytochrome c oxidase subunit 2 (cox2) gene, exon 3 and partial cds; and ATP synthase F0 subunit beta (atp4) gene, complete cds; mitochondrial	Abies sibirica	0.43	1e-05	77.33	54258	OE179079.1
sRNA-Apleu-10	Plasmopara halstedii isolate 710 mitochondrion, complete genome	Plasmopara halstedii	0.31	1e-05	87.27	38944	OE179079.1
sRNA-Apleu-10	Phytophthora gonapodyides voucher P7050 mitochondrion, complete genome	Phytophthora gonapodyides	0.31	1e-05	87.27	44132	OE179079.1
sRNA-Apleu-10	Chlorella sp. ArM0029B mitochondrion, complete genome	Chlorella sp. ArM0029B	0.43	1e-05	77.33	65049	OE179079.1
sRNA-Apleu-10	Phytopythium vexans culture CBS:119.80 mitochondrion, complete genome	Phytopythium vexans	0.31	1e-05	87.27	61242	OE179079.1
sRNA-Apleu-10	Abies koreana mitochondrion, complete genome	Abies koreana	0.43	1e-05	77.33	1174803	OE179079.1
sRNA-Apleu-10	Chloropicon laureae culture RCC:856 mitochondrion, complete genome	Chloropicon laureae	0.4	1e-05	81.69	37769	OE179079.1
sRNA-Apleu-10	Picea abies clone PicN3 small subunit ribosomal RNA (rrnS) gene, complete sequence; mitochondrial	Picea abies	0.43	1e-05	77.33	85473	OE179079.1
sRNA-Apleu-10	Micractinium variabile mitochondrion, complete sequence	Micractinium variabile	0.43	1e-05	77.33	65047	OE179079.1
sRNA-Apleu-10	Watanabea reniformis culture-collection SAG:211-9b chloroplast, complete genome	Watanabea reniformis	0.41	1e-05	79.45	201425	OE179079.1
sRNA-Apleu-10	Choricystis sp. odSpoLacu1 genome assembly, organelle: mitochondrion	Choricystis sp. odSpoLacu1	0.44	1e-05	76.62	34737	OE179079.1
sRNA-Apleu-10	Micractinium singularis strain MM0003 mitochondrion, complete genome	Micractinium singularis	0.43	1e-05	77.33	75931	OE179079.1
sRNA-Apleu-10	Phytophthora fallax culture ICMP:17563 mitochondrion, complete genome	Phytophthora fallax	0.31	1e-05	87.27	43681	OE179079.1
sRNA-Apleu-10	Pinus bungeana mitochondrion, complete genome	Pinus bungeana	0.43	1e-05	77.33	3585755	OE179079.1
sRNA-Apleu-10	Phytophthora pinifolia culture CBS:122922 mitochondrion, complete genome	Phytophthora pinifolia	0.31	1e-05	87.27	43061	OE179079.1
sRNA-Apleu-10	Pinus Taeda mitochondrion, complete genome	Pinus taeda	0.43	1e-05	77.33	1191054	OE179079.1
sRNA-Apleu-10	Picea sitchensis clone WS04719_N17 unknown mRNA	Picea sitchensis	0.43	1e-05	77.33	951	OE179079.1
sRNA-Apleu-10	Micractinium conductrix mitochondrion, complete genome	Micractinium conductrix	0.43	1e-05	77.33	74708	OE179079.1
sRNA-Apleu-10	Aureophycus aleuticus mitochondrion, complete genome	Aureophycus aleuticus	0.38	1e-05	80.6	37867	OE179079.1
sRNA-Apleu-10	Alaria marginata voucher HS-6 mitochondrion, complete genome	Alaria marginata	0.38	3e-05	80.3	39509	OE179079.1
sRNA-Apleu-10	Saccharina sp. ye-G mitochondrion, complete genome	Saccharina sp. ye-G	0.38	3e-05	80.3	37673	OE179079.1
sRNA-Apleu-10	Alaria esculenta voucher TTB000136 mitochondrion, complete genome	Alaria esculenta	0.38	3e-05	80.3	38848	OE179079.1
sRNA-Apleu-10	Alaria esculenta voucher TTB000076 mitochondrion, complete genome	Alaria esculenta	0.38	3e-05	80.3	38849	OE179079.1
sRNA-Apleu-10	Laminaria rodriguezii mitochondrion, complete genome	Laminaria rodriguezii	0.38	3e-05	80.3	38047	OE179079.1
sRNA-Apleu-10	Akkesiphycus lubricus mitochondrion, complete genome	Akkesiphycus lubricus	0.38	3e-05	80.3	39330	OE179079.1
sRNA-Apleu-10	Saccharina sp. ye-C mitochondrion, complete genome	Saccharina sp. ye-C	0.38	3e-05	80.3	37609	OE179079.1
sRNA-Apleu-10	Laminaria ephemera mitochondrion, complete genome	Laminaria ephemera	0.38	3e-05	80.3	37929	OE179079.1
sRNA-Apleu-10	Macrocystis pyrifera mitochondrion, complete genome	Macrocystis pyrifera	0.38	3e-05	80.3	37326	OE179079.1
sRNA-Apleu-10	Saccharina japonica isolate Fujian mitochondrion, complete genome	Saccharina japonica	0.38	3e-05	80.3	37638	OE179079.1
sRNA-Apleu-10	Alaria marginata voucher HS-9 mitochondrion, complete genome	Alaria marginata	0.38	3e-05	80.3	39509	OE179079.1
sRNA-Apleu-10	Alaria esculenta voucher TTB000131 mitochondrion, complete genome	Alaria esculenta	0.38	3e-05	80.3	38848	OE179079.1
sRNA-Apleu-10	Alaria marginata voucher HS-2 mitochondrion, complete genome	Alaria marginata	0.38	3e-05	80.3	39509	OE179079.1
sRNA-Apleu-10	Ecklonia arborea mitochondrion, complete genome	Ecklonia arborea	0.38	3e-05	80.3	39843	OE179079.1
sRNA-Apleu-10	Alaria marginata voucher HP-4 mitochondrion, complete genome	Alaria marginata	0.38	3e-05	80.3	39389	OE179079.1
sRNA-Apleu-10	Phytophthora acerina voucher 17XS mitochondrion, complete genome	Phytophthora acerina	0.38	3e-05	81.82	37584	OE179079.1
sRNA-Apleu-10	Pterygophora californica mitochondrion, complete genome	Pterygophora californica	0.38	3e-05	80.3	38715	OE179079.1
sRNA-Apleu-10	Costaria costata mitochondrion, complete genome	Costaria costata	0.38	3e-05	80.3	37461	OE179079.1
sRNA-Apleu-10	Alaria esculenta voucher TTB000127 mitochondrion, complete genome	Alaria esculenta	0.38	3e-05	80.3	38848	OE179079.1
sRNA-Apleu-10	Alaria marginata voucher HP-2 mitochondrion, complete genome	Alaria marginata	0.38	3e-05	80.3	39389	OE179079.1
sRNA-Apleu-10	Alaria esculenta voucher TTB000198 mitochondrion, complete genome	Alaria esculenta	0.38	3e-05	80.3	38745	OE179079.1
sRNA-Apleu-10	Alaria crassifolia strain KU-1164 mitochondrion, complete genome	Alaria crassifolia	0.38	3e-05	80.3	38444	OE179079.1
sRNA-Apleu-10	Alaria marginata voucher KB-11 mitochondrion, complete genome	Alaria marginata	0.38	3e-05	80.3	39455	OE179079.1
sRNA-Apleu-10	Nannochloropsis limnetica mitochondrion, complete genome	Nannochloropsis limnetica	0.36	3e-05	81.25	38534	OE179079.1
sRNA-Apleu-10	Saccharina japonica x latissima mitochondrion, complete genome	Saccharina japonica x Saccharina latissima	0.38	3e-05	80.3	37638	OE179079.1
sRNA-Apleu-10	Alaria marginata voucher SAM4 mitochondrion, complete genome	Alaria marginata	0.38	3e-05	80.3	39485	OE179079.1
sRNA-Apleu-10	Saccharina japonica x Saccharina latissima cultivar Ailunwan mitochondrion, complete genome	Saccharina japonica x Saccharina latissima	0.38	3e-05	80.3	37657	OE179079.1
sRNA-Apleu-10	Alaria esculenta voucher TTB000139 mitochondrion, complete genome	Alaria esculenta	0.38	3e-05	80.3	38848	OE179079.1
sRNA-Apleu-10	Saccharina japonica x Saccharina latissima cultivar Rongfu2010 mitochondrion, complete genome	Saccharina japonica x Saccharina latissima	0.38	3e-05	80.3	37638	OE179079.1
sRNA-Apleu-10	Alaria esculenta voucher A18 mitochondrion, complete genome	Alaria esculenta	0.38	3e-05	80.3	38849	OE179079.1
sRNA-Apleu-10	Macrocystis pyrifera isolate 501 mitochondrion, complete genome	Macrocystis pyrifera	0.38	3e-05	80.3	37289	OE179079.1
sRNA-Apleu-10	Saccharina japonica x Saccharina latissima cultivar Pengza No2 mitochondrion, complete genome	Saccharina japonica x Saccharina latissima	0.38	3e-05	80.3	37657	OE179079.1
sRNA-Apleu-10	Hedophyllum nigripes isolate AK_R3 mitochondrion, complete genome	Hedophyllum nigripes	0.38	3e-05	80.3	52041	OE179079.1
sRNA-Apleu-10	Alaria esculenta voucher TTB000093 mitochondrion, complete genome	Alaria esculenta	0.38	3e-05	80.3	38849	OE179079.1
sRNA-Apleu-10	Pleurophycus gardneri mitochondrion, complete genome	Pleurophycus gardneri	0.38	3e-05	80.3	39142	OE179079.1
sRNA-Apleu-10	Pelagophycus porra mitochondrion, complete genome	Pelagophycus porra	0.38	3e-05	80.3	37465	OE179079.1
sRNA-Apleu-10	Alaria esculenta voucher TTB000199 mitochondrion, complete genome	Alaria esculenta	0.38	3e-05	80.3	38745	OE179079.1
sRNA-Apleu-10	Alaria marginata voucher LP-10 mitochondrion, complete genome	Alaria marginata	0.38	3e-05	80.3	39389	OE179079.1
sRNA-Apleu-10	Saccharina japonica isolate Zaohoucheng mitochondrion, complete genome	Saccharina japonica	0.38	3e-05	80.3	37657	OE179079.1
sRNA-Apleu-10	Alaria esculenta voucher AT004 mitochondrion, complete genome	Alaria esculenta	0.38	3e-05	80.3	38745	OE179079.1
sRNA-Apleu-10	Alaria esculenta voucher TTB000090 mitochondrion, complete genome	Alaria esculenta	0.38	3e-05	80.3	38844	OE179079.1
sRNA-Apleu-10	Chorda filum mitochondrion, complete genome	Chorda filum	0.43	3e-05	76.32	41946	OE179079.1
sRNA-Apleu-10	Alaria esculenta strain KU-791 mitochondrion, complete genome	Alaria esculenta	0.38	3e-05	80.3	38745	OE179079.1
sRNA-Apleu-10	Alaria esculenta voucher A4 mitochondrion, complete genome	Alaria esculenta	0.38	3e-05	80.3	38742	OE179079.1
sRNA-Apleu-10	Saccharina japonica x Saccharina latissima cultivar Sanhai mitochondrion, complete genome	Saccharina japonica x Saccharina latissima	0.38	3e-05	80.3	37638	OE179079.1
sRNA-Apleu-10	Saccharina sp. ye-F mitochondrion, complete genome	Saccharina sp. ye-F	0.38	3e-05	80.3	37657	OE179079.1
sRNA-Apleu-10	Alaria esculenta voucher A6 mitochondrion, complete genome	Alaria esculenta	0.38	3e-05	80.3	38742	OE179079.1
sRNA-Apleu-10	Alaria marginata voucher SDB-11 mitochondrion, complete genome	Alaria marginata	0.38	3e-05	80.3	38932	OE179079.1
sRNA-Apleu-10	Alaria esculenta voucher TTB000134 mitochondrion, complete genome	Alaria esculenta	0.38	3e-05	80.3	38848	OE179079.1
sRNA-Apleu-10	Alaria esculenta voucher A19 mitochondrion, complete genome	Alaria esculenta	0.38	3e-05	80.3	38849	OE179079.1
sRNA-Apleu-10	Alaria marginata voucher SAM15 mitochondrion, complete genome	Alaria marginata	0.38	3e-05	80.3	39485	OE179079.1
sRNA-Apleu-10	Alaria esculenta voucher TTB000078 mitochondrion, complete genome	Alaria esculenta	0.38	3e-05	80.3	38850	OE179079.1
sRNA-Apleu-10	Sporochnus bolleanus mitochondrion, complete genome	Sporochnus bolleanus	0.38	3e-05	80.3	36940	OE179079.1
sRNA-Apleu-10	Alaria marginata voucher SDB-1 mitochondrion, complete genome	Alaria marginata	0.38	3e-05	80.3	38932	OE179079.1
sRNA-Apleu-10	Seculamonas ecuadoriensis strain ATCC 50688 mitochondrion, complete genome	Seculamonas ecuadoriensis	0.35	3e-05	82.26	69158	OE179079.1
sRNA-Apleu-10	Alaria esculenta voucher A3 mitochondrion, complete genome	Alaria esculenta	0.38	3e-05	80.3	38742	OE179079.1
sRNA-Apleu-10	Saccharina diabolica mitochondrion, complete genome	Saccharina diabolica	0.38	3e-05	80.3	37657	OE179079.1
sRNA-Apleu-10	Alaria esculenta voucher TTB000086 mitochondrion, complete genome	Alaria esculenta	0.38	3e-05	80.3	38848	OE179079.1
sRNA-Apleu-10	Laminaria solidungula mitochondrion, complete genome	Laminaria solidungula	0.38	3e-05	80.3	37862	OE179079.1
sRNA-Apleu-10	Phytophthora acerina voucher 231ZA mitochondrion, complete genome	Phytophthora acerina	0.38	3e-05	81.82	37555	OE179079.1
sRNA-Apleu-10	Alaria esculenta voucher AT002 mitochondrion, complete genome	Alaria esculenta	0.38	3e-05	80.3	38745	OE179079.1
sRNA-Apleu-10	Alaria esculenta voucher A7 mitochondrion, complete genome	Alaria esculenta	0.38	3e-05	80.3	38742	OE179079.1
sRNA-Apleu-10	Alaria marginata voucher KB-7 mitochondrion, complete genome	Alaria marginata	0.38	3e-05	80.3	39456	OE179079.1
sRNA-Apleu-10	Chorda asiatica mitochondrion, complete genome	Chorda asiatica	0.43	3e-05	76.32	41938	OE179079.1
sRNA-Apleu-10	Dinophyceae sp. MRD-151 chloroplast DNA, complete sequence	Dinophyceae sp. MRD-151	0.47	3e-05	76.83	100773	OE179079.1
sRNA-Apleu-10	Alaria marginata mitochondrion, complete genome	Alaria marginata	0.38	3e-05	80.3	38591	OE179079.1
sRNA-Apleu-10	Alaria esculenta voucher TTB000089 mitochondrion, complete genome	Alaria esculenta	0.38	3e-05	80.3	38849	OE179079.1
sRNA-Apleu-10	Saccharina sp. ye-C5 mitochondrion, complete genome	Saccharina sp. ye-C5	0.38	3e-05	80.3	37635	OE179079.1
sRNA-Apleu-10	Alaria sp. PI001 voucher PI001 mitochondrion, complete genome	Alaria sp. PI001	0.38	3e-05	80.3	38857	OE179079.1
sRNA-Apleu-10	Alaria marginata voucher HP-12 mitochondrion, complete genome	Alaria marginata	0.38	3e-05	80.3	39390	OE179079.1
sRNA-Apleu-10	Chloropicon primus culture CCMP:1205 mitochondrion, complete genome	Chloropicon primus	0.4	3e-05	80.56	37892	OE179079.1
sRNA-Apleu-10	Alaria marginata voucher HP-15 mitochondrion, complete genome	Alaria marginata	0.38	3e-05	80.3	39390	OE179079.1
sRNA-Apleu-10	Eisenia bicyclis mitochondrion, complete genome	Eisenia bicyclis	0.38	3e-05	80.3	37539	OE179079.1
sRNA-Apleu-10	Alaria marginata voucher KB-6 mitochondrion, complete genome	Alaria marginata	0.38	3e-05	80.3	39456	OE179079.1
sRNA-Apleu-10	Alaria marginata voucher HP-10 mitochondrion, complete genome	Alaria marginata	0.38	3e-05	80.3	39390	OE179079.1
sRNA-Apleu-10	Saccharina japonica mitochondrion, complete genome	Saccharina japonica	0.38	3e-05	80.3	37657	OE179079.1
sRNA-Apleu-10	Alaria esculenta voucher TTB000126 mitochondrion, complete genome	Alaria esculenta	0.38	3e-05	80.3	38848	OE179079.1
sRNA-Apleu-10	Alaria esculenta voucher TTB000135 mitochondrion, complete genome	Alaria esculenta	0.38	3e-05	80.3	38849	OE179079.1
sRNA-Apleu-10	Ecklonia radiata isolate H140 mitochondrion, complete genome	Ecklonia radiata	0.38	3e-05	80.3	37696	OE179079.1
sRNA-Apleu-10	Alaria marginata voucher HS-12 mitochondrion, complete genome	Alaria marginata	0.38	3e-05	80.3	39509	OE179079.1
sRNA-Apleu-10	Lessonia flavicans voucher LEMAS0003 mitochondrion, complete genome	Lessonia flavicans	0.38	3e-05	80.3	37226	OE179079.1
sRNA-Apleu-10	Nannochloropsis limnetica mitochondrion, complete genome	Nannochloropsis limnetica	0.36	3e-05	81.25	38534	OE179079.1
sRNA-Apleu-10	Phytophthora capensis voucher CBS128319 mitochondrion, complete genome	Phytophthora capensis	0.38	3e-05	81.82	37845	OE179079.1
sRNA-Apleu-10	Alaria esculenta voucher A8 mitochondrion, complete genome	Alaria esculenta	0.38	3e-05	80.3	38742	OE179079.1
sRNA-Apleu-10	Alaria esculenta voucher TTB000130 mitochondrion, complete genome	Alaria esculenta	0.38	3e-05	80.3	38848	OE179079.1
sRNA-Apleu-10	Alaria esculenta voucher TTB000067 mitochondrion, complete genome	Alaria esculenta	0.38	3e-05	80.3	38849	OE179079.1
sRNA-Apleu-10	Alaria marginata voucher SDB-14 mitochondrion, complete genome	Alaria marginata	0.38	3e-05	80.3	38931	OE179079.1
sRNA-Apleu-10	Alaria esculenta voucher TTB000132 mitochondrion, complete genome	Alaria esculenta	0.38	3e-05	80.3	38848	OE179079.1
sRNA-Apleu-10	Alaria esculenta voucher A16 mitochondrion, complete genome	Alaria esculenta	0.38	3e-05	80.3	38849	OE179079.1
sRNA-Apleu-10	Nannochloropsis limnetica strain CCMP505 mitochondrion, complete genome	Nannochloropsis limnetica	0.36	3e-05	81.25	38543	OE179079.1
sRNA-Apleu-10	Alaria marginata voucher KB-4 mitochondrion, complete genome	Alaria marginata	0.38	3e-05	80.3	39443	OE179079.1
sRNA-Apleu-10	Phytophthora plurivora voucher 173MX mitochondrion, complete genome	Phytophthora plurivora	0.38	3e-05	81.82	38059	OE179079.1
sRNA-Apleu-10	Alaria marginata voucher SDB-10 mitochondrion, complete genome	Alaria marginata	0.38	3e-05	80.3	38931	OE179079.1
sRNA-Apleu-10	Thalassiophyllum clathrus mitochondrion, complete genome	Thalassiophyllum clathrus	0.38	3e-05	80.3	37643	OE179079.1
sRNA-Apleu-10	Lessonia trabeculata mitochondrion, complete genome	Lessonia trabeculata	0.38	3e-05	80.3	37287	OE179079.1
sRNA-Apleu-10	Alaria esculenta mitochondrion, complete genome	Alaria esculenta	0.38	3e-05	80.3	38760	OE179079.1
sRNA-Apleu-10	Alaria marginata voucher HS-13 mitochondrion, complete genome	Alaria marginata	0.38	3e-05	80.3	39509	OE179079.1
sRNA-Apleu-10	Alaria marginata voucher SAM9 mitochondrion, complete genome	Alaria marginata	0.38	3e-05	80.3	39485	OE179079.1
sRNA-Apleu-10	Lessonia spicata mitochondrion, complete genome	Lessonia spicata	0.38	3e-05	80.3	37097	OE179079.1
sRNA-Apleu-10	Alaria marginata voucher KB-15 mitochondrion, complete genome	Alaria marginata	0.38	3e-05	80.3	39456	OE179079.1
sRNA-Apleu-10	Alaria marginata voucher SAM7 mitochondrion, complete genome	Alaria marginata	0.38	3e-05	80.3	39485	OE179079.1
sRNA-Apleu-10	Postelsia palmaeformis mitochondrion, complete genome	Postelsia palmaeformis	0.38	3e-05	80.3	37455	OE179079.1
sRNA-Apleu-10	Saccharina japonica cultivar Dongfang No. 6 mitochondrion, complete genome	Saccharina japonica	0.38	3e-05	80.3	37657	OE179079.1
sRNA-Apleu-10	Macrocystis integrifolia mitochondrion, complete genome	Macrocystis integrifolia	0.38	3e-05	80.3	37366	OE179079.1
sRNA-Apleu-10	Alaria marginata voucher SAM6 mitochondrion, complete genome	Alaria marginata	0.38	3e-05	80.3	39485	OE179079.1
sRNA-Apleu-10	Alaria esculenta voucher TTB000125 mitochondrion, complete genome	Alaria esculenta	0.38	3e-05	80.3	38842	OE179079.1
sRNA-Apleu-10	Ecklonia maxima mitochondrion, complete genome	Ecklonia maxima	0.38	3e-05	80.3	37561	OE179079.1
sRNA-Apleu-10	Alaria esculenta voucher TTB000082 mitochondrion, complete genome	Alaria esculenta	0.38	3e-05	80.3	38849	OE179079.1
sRNA-Apleu-10	Alaria esculenta voucher TTB000092 mitochondrion, complete genome	Alaria esculenta	0.38	3e-05	80.3	38849	OE179079.1
sRNA-Apleu-10	Saccharina sp. cultivar Haiyi No. 1 mitochondrion, complete genome	Saccharina sp.	0.38	3e-05	80.3	37657	OE179079.1
sRNA-Apleu-10	Phytophthora plurivora isolate AV1007 mitochondrion, complete genome	Phytophthora plurivora	0.38	3e-05	81.82	38082	OE179079.1
sRNA-Apleu-10	Saccharina sp. ye-C12 mitochondrion, complete genome	Saccharina sp. ye-C12	0.38	3e-05	80.3	37654	OE179079.1
sRNA-Apleu-10	Alaria marginata voucher SDB-9 mitochondrion, complete genome	Alaria marginata	0.38	3e-05	80.3	38931	OE179079.1
sRNA-Apleu-10	Alaria marginata voucher KB-14 mitochondrion, complete genome	Alaria marginata	0.38	3e-05	80.3	39456	OE179079.1
sRNA-Apleu-10	Alaria esculenta voucher A17 mitochondrion, complete genome	Alaria esculenta	0.38	3e-05	80.3	38849	OE179079.1
sRNA-Apleu-10	Saccharina subsessilis mitochondrion, complete genome	Saccharina subsessilis	0.38	3e-05	80.3	38640	OE179079.1
sRNA-Apleu-10	Phytophthora plurivora voucher RCL26 mitochondrion, complete genome	Phytophthora plurivora	0.38	3e-05	81.82	38092	OE179079.1
sRNA-Apleu-10	Alaria esculenta voucher TTB000140 mitochondrion, complete genome	Alaria esculenta	0.38	3e-05	80.3	38848	OE179079.1
sRNA-Apleu-10	Saccharina longipedalis mitochondrion, complete genome	Saccharina longipedalis	0.38	3e-05	80.3	37657	OE179079.1
sRNA-Apleu-10	Saccharina angustata mitochondrion, complete genome	Saccharina angustata	0.38	3e-05	80.3	37605	OE179079.1
sRNA-Apleu-10	Chorda asiatica mitochondrion, complete genome	Chorda asiatica	0.43	3e-05	76.32	41788	OE179079.1
sRNA-Apleu-10	Zamia furfuracea 26S ribosomal RNA (rrn26), tRNA-Tyr (trnY), and tRNA-Asn (trnN) genes, complete sequence; mitochondrial	Zamia furfuracea	0.34	3e-05	83.33	8802	OE179079.1
sRNA-Apleu-10	Alaria marginata voucher SDB-13 mitochondrion, complete genome	Alaria marginata	0.38	3e-05	80.3	38931	OE179079.1
sRNA-Apleu-10	Saccharina sculpera mitochondrion, complete genome	Saccharina sculpera	0.38	3e-05	80.3	37627	OE179079.1
sRNA-Apleu-10	Alaria crispa voucher A6 mitochondrion, complete genome	Alaria crispa	0.38	3e-05	80.3	38379	OE179079.1
sRNA-Apleu-10	Alaria esculenta voucher A22 mitochondrion, complete genome	Alaria esculenta	0.38	3e-05	80.3	38840	OE179079.1
sRNA-Apleu-10	Alaria esculenta voucher TTB000192 mitochondrion, complete genome	Alaria esculenta	0.38	3e-05	80.3	38746	OE179079.1
sRNA-Apleu-10	Phytophthora pini voucher HH5 mitochondrion, complete genome	Phytophthora pini	0.38	3e-05	81.82	38319	OE179079.1
sRNA-Apleu-10	Alaria marginata voucher HS-4 mitochondrion, complete genome	Alaria marginata	0.38	3e-05	80.3	39509	OE179079.1
sRNA-Apleu-10	Alaria esculenta voucher TTB000194 mitochondrion, complete genome	Alaria esculenta	0.38	3e-05	80.3	38746	OE179079.1
sRNA-Apleu-10	Alaria marginata voucher SDB-8 mitochondrion, complete genome	Alaria marginata	0.38	3e-05	80.3	38932	OE179079.1
sRNA-Apleu-10	Alaria marginata voucher SAM13 mitochondrion, complete genome	Alaria marginata	0.38	3e-05	80.3	39485	OE179079.1
sRNA-Apleu-10	Alaria marginata voucher HP-6 mitochondrion, complete genome	Alaria marginata	0.38	3e-05	80.3	39379	OE179079.1
sRNA-Apleu-10	Alaria marginata voucher SAM2 mitochondrion, complete genome	Alaria marginata	0.38	3e-05	80.3	39486	OE179079.1
sRNA-Apleu-10	Alaria marginata voucher LP-2 mitochondrion, complete genome	Alaria marginata	0.38	3e-05	80.3	39389	OE179079.1
sRNA-Apleu-10	Alaria esculenta voucher A13 mitochondrion, complete genome	Alaria esculenta	0.38	3e-05	80.3	38742	OE179079.1
sRNA-Apleu-10	Alaria sp. TTB000053 voucher TTB000053 mitochondrion, complete genome	Alaria sp. TTB000053	0.38	3e-05	80.3	38857	OE179079.1
sRNA-Apleu-10	Alaria marginata voucher HP-5 mitochondrion, complete genome	Alaria marginata	0.38	3e-05	80.3	39390	OE179079.1
sRNA-Apleu-10	Alaria marginata voucher KB-10 mitochondrion, complete genome	Alaria marginata	0.38	3e-05	80.3	39456	OE179079.1
sRNA-Apleu-10	Alaria marginata voucher KB-3 mitochondrion, complete genome	Alaria marginata	0.38	3e-05	80.3	39456	OE179079.1
sRNA-Apleu-10	Alaria esculenta voucher A23 mitochondrion, complete genome	Alaria esculenta	0.38	3e-05	80.3	38846	OE179079.1
sRNA-Apleu-10	Alaria marginata voucher HS-7 mitochondrion, complete genome	Alaria marginata	0.38	3e-05	80.3	39509	OE179079.1
sRNA-Apleu-10	Hedophyllum nigripes isolate BC_R3 mitochondrion, complete genome	Hedophyllum nigripes	0.38	3e-05	80.3	52071	OE179079.1
sRNA-Apleu-10	Saccharina longissima mitochondrion, complete genome	Saccharina longissima	0.38	3e-05	80.3	37628	OE179079.1
sRNA-Apleu-10	Alaria esculenta voucher TTB000070 mitochondrion, complete genome	Alaria esculenta	0.38	3e-05	80.3	38849	OE179079.1
sRNA-Apleu-10	Alaria esculenta voucher A2 mitochondrion, complete genome	Alaria esculenta	0.38	3e-05	80.3	38742	OE179079.1
sRNA-Apleu-10	Alaria marginata voucher SDB-6 mitochondrion, complete genome	Alaria marginata	0.38	3e-05	80.3	38931	OE179079.1
sRNA-Apleu-10	Alaria marginata voucher HS-1 mitochondrion, complete genome	Alaria marginata	0.38	3e-05	80.3	39509	OE179079.1
sRNA-Apleu-10	Alaria marginata voucher SAM5 mitochondrion, complete genome	Alaria marginata	0.38	3e-05	80.3	39485	OE179079.1
sRNA-Apleu-10	Alaria marginata voucher LP-3 mitochondrion, complete genome	Alaria marginata	0.38	3e-05	80.3	39389	OE179079.1
sRNA-Apleu-10	Alaria esculenta voucher A10 mitochondrion, complete genome	Alaria esculenta	0.38	3e-05	80.3	38742	OE179079.1
sRNA-Apleu-10	Alaria marginata voucher HS-15 mitochondrion, complete genome	Alaria marginata	0.38	3e-05	80.3	39509	OE179079.1
sRNA-Apleu-10	Saccharina japonica x Saccharina latissima cultivar Pingbancai mitochondrion, complete genome	Saccharina japonica x Saccharina latissima	0.38	3e-05	80.3	37658	OE179079.1
sRNA-Apleu-10	Alaria esculenta voucher TTB000068 mitochondrion, complete genome	Alaria esculenta	0.38	3e-05	80.3	38849	OE179079.1
sRNA-Apleu-10	Saccharina japonica x Saccharina latissima cultivar Xinbenniu mitochondrion, complete genome	Saccharina japonica x Saccharina latissima	0.38	3e-05	80.3	37657	OE179079.1
sRNA-Apleu-10	Alaria marginata voucher HP-14 mitochondrion, complete genome	Alaria marginata	0.38	3e-05	80.3	39387	OE179079.1
sRNA-Apleu-10	Dictyoneurum californicum mitochondrion, complete genome	Dictyoneurum californicum	0.38	3e-05	80.3	37840	OE179079.1
sRNA-Apleu-10	Alaria esculenta voucher A5 mitochondrion, complete genome	Alaria esculenta	0.38	3e-05	80.3	38742	OE179079.1
sRNA-Apleu-10	Nereocystis luetkeana mitochondrion, complete genome	Nereocystis luetkeana	0.38	3e-05	80.3	37399	OE179079.1
sRNA-Apleu-10	Nannochloropsis granulata strain CCMP529 mitochondrion, complete genome	Nannochloropsis granulata	0.36	3e-05	81.25	38791	OE179079.1
sRNA-Apleu-10	Alaria marginata voucher HS-10 mitochondrion, complete genome	Alaria marginata	0.38	3e-05	80.3	39509	OE179079.1
sRNA-Apleu-10	Alaria marginata voucher HP-13 mitochondrion, complete genome	Alaria marginata	0.38	3e-05	80.3	39390	OE179079.1
sRNA-Apleu-10	Alaria marginata voucher HS-3 mitochondrion, complete genome	Alaria marginata	0.38	3e-05	80.3	39509	OE179079.1
sRNA-Apleu-10	Lessoniopsis littoralis mitochondrion, complete genome	Lessoniopsis littoralis	0.38	3e-05	80.3	38444	OE179079.1
sRNA-Apleu-10	Alaria marginata strain KU-793 mitochondrion, complete genome	Alaria marginata	0.38	3e-05	80.3	39485	OE179079.1
sRNA-Apleu-10	Alaria sp. PI20 voucher PI20 mitochondrion, complete genome	Alaria sp. PI20	0.38	3e-05	80.3	38857	OE179079.1
sRNA-Apleu-10	Alaria marginata voucher SAM14 mitochondrion, complete genome	Alaria marginata	0.38	3e-05	80.3	39485	OE179079.1
sRNA-Apleu-10	Alaria praelonga strain KU-3288 mitochondrion, complete genome	Alaria praelonga	0.38	3e-05	80.3	38368	OE179079.1
sRNA-Apleu-10	Alaria esculenta voucher A15 mitochondrion, complete genome	Alaria esculenta	0.38	3e-05	80.3	38846	OE179079.1
sRNA-Apleu-10	Alaria esculenta voucher TTB000061 mitochondrion, complete genome	Alaria esculenta	0.38	3e-05	80.3	38849	OE179079.1
sRNA-Apleu-10	Phytophthora citricola voucher 249HBY mitochondrion, complete genome	Phytophthora citricola	0.38	3e-05	81.82	37932	OE179079.1
sRNA-Apleu-10	Costaria costata mitochondrion, complete genome	Costaria costata	0.38	3e-05	80.3	37317	OE179079.1
sRNA-Apleu-10	Alaria marginata voucher HP-8 mitochondrion, complete genome	Alaria marginata	0.38	3e-05	80.3	39389	OE179079.1
sRNA-Apleu-10	Phytophthora acerina voucher 162JSX mitochondrion, complete genome	Phytophthora acerina	0.38	3e-05	81.82	37592	OE179079.1
sRNA-Apleu-10	Phytophthora citricola voucher P0713 mitochondrion, complete genome	Phytophthora citricola	0.38	3e-05	81.82	38341	OE179079.1
sRNA-Apleu-10	Alaria sp. TTB000023 voucher TTB000023 mitochondrion, complete genome	Alaria sp. TTB000023	0.38	3e-05	80.3	38857	OE179079.1
sRNA-Apleu-10	Alaria crispa voucher A1 mitochondrion, complete genome	Alaria crispa	0.38	3e-05	80.3	38854	OE179079.1
sRNA-Apleu-10	Alaria esculenta voucher TTB000079 mitochondrion, complete genome	Alaria esculenta	0.38	3e-05	80.3	38849	OE179079.1
sRNA-Apleu-10	Alaria marginata voucher KB-9 mitochondrion, complete genome	Alaria marginata	0.38	3e-05	80.3	39456	OE179079.1
sRNA-Apleu-10	Saccharina japonica cultivar HuangGuan No. 1 mitochondrion, complete genome	Saccharina japonica	0.38	3e-05	80.3	37638	OE179079.1
sRNA-Apleu-10	Alaria marginata voucher SDB-5 mitochondrion, complete genome	Alaria marginata	0.38	3e-05	80.3	38931	OE179079.1
sRNA-Apleu-10	Alaria esculenta voucher A11 mitochondrion, complete genome	Alaria esculenta	0.38	3e-05	80.3	38742	OE179079.1
sRNA-Apleu-10	Saccharina latissima strain ye-C14 mitochondrion, complete genome	Saccharina latissima	0.38	3e-05	80.3	37659	OE179079.1
sRNA-Apleu-10	Saccharina ochotensis mitochondrion, complete genome	Saccharina ochotensis	0.38	3e-05	80.3	37656	OE179079.1
sRNA-Apleu-10	Alaria esculenta voucher AT006 mitochondrion, complete genome	Alaria esculenta	0.38	3e-05	80.3	38744	OE179079.1
sRNA-Apleu-10	Phytophthora plurivora voucher CBS124_093 mitochondrion, complete genome	Phytophthora plurivora	0.38	3e-05	81.82	38039	OE179079.1
sRNA-Apleu-10	Saccharina japonica x Saccharina latissima cultivar Rongfu2009 mitochondrion, complete genome	Saccharina japonica x Saccharina latissima	0.38	3e-05	80.3	37638	OE179079.1
sRNA-Apleu-10	Phytophthora plurivora voucher I10 mitochondrion, complete genome	Phytophthora plurivora	0.38	3e-05	81.82	38082	OE179079.1
sRNA-Apleu-10	Alaria crispa voucher A5 mitochondrion, complete genome	Alaria crispa	0.38	3e-05	80.3	38354	OE179079.1
sRNA-Apleu-10	Alaria esculenta voucher AT003 mitochondrion, complete genome	Alaria esculenta	0.38	3e-05	80.3	38745	OE179079.1
sRNA-Apleu-10	Saccharina coriacea mitochondrion, complete genome	Saccharina coriacea	0.38	3e-05	80.3	37500	OE179079.1
sRNA-Apleu-10	Alaria esculenta voucher A12 mitochondrion, complete genome	Alaria esculenta	0.38	3e-05	80.3	38857	OE179079.1
sRNA-Apleu-10	Alaria esculenta voucher TTB000074 mitochondrion, complete genome	Alaria esculenta	0.38	3e-05	80.3	38849	OE179079.1
sRNA-Apleu-10	Laminaria hyperborea mitochondrion, complete genome	Laminaria hyperborea	0.38	3e-05	80.3	37976	OE179079.1
sRNA-Apleu-10	Saccharina japonica x Saccharina latissima cultivar Shichang mitochondrion, complete genome	Saccharina japonica x Saccharina latissima	0.38	3e-05	80.3	37657	OE179079.1
sRNA-Apleu-10	Alaria esculenta voucher TTB000083 mitochondrion, complete genome	Alaria esculenta	0.38	3e-05	80.3	38849	OE179079.1
sRNA-Apleu-10	Alaria crispa mitochondrion, complete genome	Alaria crispa	0.38	3e-05	80.3	38379	OE179079.1
sRNA-Apleu-10	Alaria marginata voucher LP-11 mitochondrion, complete genome	Alaria marginata	0.38	3e-05	80.3	39389	OE179079.1
sRNA-Apleu-10	Alaria esculenta voucher TTB000062 mitochondrion, complete genome	Alaria esculenta	0.38	3e-05	80.3	38849	OE179079.1
sRNA-Apleu-10	Laminaria digitata mitochondrion, complete genome	Laminaria digitata	0.38	3e-05	80.3	38007	OE179079.1
sRNA-Apleu-10	Agarum clathratum mitochondrion, complete genome	Agarum clathratum	0.38	3e-05	80.3	37571	OE179079.1
sRNA-Apleu-10	Alaria marginata voucher KB-8 mitochondrion, complete genome	Alaria marginata	0.38	3e-05	80.3	39456	OE179079.1
sRNA-Apleu-10	Nannochloropsis limnetica mitochondrion, complete genome	Nannochloropsis limnetica	0.36	3e-05	81.25	38534	OE179079.1
sRNA-Apleu-10	Alaria esculenta voucher TTB000197 mitochondrion, complete genome	Alaria esculenta	0.38	3e-05	80.3	38745	OE179079.1
sRNA-Apleu-10	Dinophyceae sp. MGD chloroplast DNA, complete genome	Dinophyceae sp. MGD	0.47	3e-05	76.83	100773	OE179079.1
sRNA-Apleu-10	Nannochloropsis limnetica mitochondrion, complete genome	Nannochloropsis limnetica	0.36	3e-05	81.25	38534	OE179079.1
sRNA-Apleu-10	Alaria marginata voucher KB-13 mitochondrion, complete genome	Alaria marginata	0.38	3e-05	80.3	39456	OE179079.1
sRNA-Apleu-10	Lessonia spicata voucher DBM0003 mitochondrion, complete genome	Lessonia spicata	0.38	3e-05	80.3	37097	OE179079.1
sRNA-Apleu-10	Alaria marginata voucher SDB-15 mitochondrion, complete genome	Alaria marginata	0.38	3e-05	80.3	38931	OE179079.1
sRNA-Apleu-10	Alaria marginata voucher SAM001 mitochondrion, complete genome	Alaria marginata	0.38	3e-05	80.3	39485	OE179079.1
sRNA-Apleu-10	Saccharina japonica x longissima cultivar Dongfang No. 3 mitochondrion, complete genome	Saccharina japonica x Saccharina longissima	0.38	3e-05	80.3	37657	OE179079.1
sRNA-Apleu-10	Arthrothamnus bifidus mitochondrion, complete genome	Arthrothamnus bifidus	0.38	3e-05	80.3	38790	OE179079.1
sRNA-Apleu-10	Undaria pinnatifida mitochondrion, complete genome	Undaria pinnatifida	0.38	3e-05	80.3	37402	OE179079.1
sRNA-Apleu-10	Alaria esculenta voucher A9 mitochondrion, complete genome	Alaria esculenta	0.38	3e-05	80.3	38742	OE179079.1
sRNA-Apleu-10	Saccharina japonica x Saccharina latissima cultivar Rongfu2011 mitochondrion, complete genome	Saccharina japonica x Saccharina latissima	0.38	3e-05	80.3	37638	OE179079.1
sRNA-Apleu-10	Alaria esculenta voucher TTB000069 mitochondrion, complete genome	Alaria esculenta	0.38	3e-05	80.3	38849	OE179079.1
sRNA-Apleu-10	Macrocystis pyrifera mitochondrion, complete genome	Macrocystis pyrifera	0.38	3e-05	80.3	37326	OE179079.1
sRNA-Apleu-10	Saccharina religiosa mitochondrion, complete genome	Saccharina religiosa	0.38	3e-05	80.3	37657	OE179079.1
sRNA-Apleu-10	Undaria peterseniana mitochondrion, complete genome	Undaria peterseniana	0.38	3e-05	80.3	37896	OE179079.1
sRNA-Apleu-10	Alaria marginata voucher KB-12 mitochondrion, complete genome	Alaria marginata	0.38	3e-05	80.3	39456	OE179079.1
sRNA-Apleu-10	Alaria esculenta voucher A14 mitochondrion, complete genome	Alaria esculenta	0.38	3e-05	80.3	38840	OE179079.1
sRNA-Apleu-10	Alaria marginata voucher KB-2 mitochondrion, complete genome	Alaria marginata	0.38	3e-05	80.3	39456	OE179079.1
sRNA-Apleu-10	Alaria esculenta voucher TTB000137 mitochondrion, complete genome	Alaria esculenta	0.38	3e-05	80.3	38848	OE179079.1
sRNA-Apleu-10	Lessonia nigrescens mitochondrion, complete genome	Lessonia nigrescens	0.38	3e-05	80.3	37240	OE179079.1
sRNA-Apleu-10	Saccharina sp. ye-B mitochondrion, complete genome	Saccharina sp. ye-B	0.38	3e-05	80.3	37657	OE179079.1
sRNA-Apleu-10	Alaria marginata voucher HP-7 mitochondrion, complete genome	Alaria marginata	0.38	3e-05	80.3	39390	OE179079.1
sRNA-Apleu-10	Alaria esculenta voucher TTB000084 mitochondrion, complete genome	Alaria esculenta	0.38	3e-05	80.3	38849	OE179079.1
sRNA-Apleu-10	Phytophthora sp. ML-2023a voucher AM18FRL12 mitochondrion, complete genome	Phytophthora sp. ML-2023a	0.31	8e-05	85.45	39675	OE179079.1
sRNA-Apleu-10	Nannochloropsis oculata strain CCMP525 mitochondrion, complete genome	Nannochloropsis oculata	0.31	8e-05	85.45	38444	OE179079.1
sRNA-Apleu-10	Phytophthora cambivora culture CBS:114087 mitochondrion, complete genome	Phytophthora cambivora	0.31	8e-05	85.45	51184	OE179079.1
sRNA-Apleu-10	Phytophthora palmivora mitochondrion, complete genome	Phytophthora palmivora	0.31	8e-05	85.45	38708	OE179079.1
sRNA-Apleu-10	TPA_asm: Phytophthora pluvialis culture NZFS:3000 mitochondrion, complete genome	Phytophthora pluvialis	0.31	8e-05	85.45	39327	OE179079.1
sRNA-Apleu-10	TPA_asm: Phytophthora agathidicida mitochondrion, complete genome	Phytophthora agathidicida	0.31	8e-05	85.45	36837	OE179079.1
sRNA-Apleu-10	Phytophthora pseudocryptogea voucher LX-10 mitochondrion, complete genome	Phytophthora pseudocryptogea	0.31	8e-05	85.45	40000	OE179079.1
sRNA-Apleu-10	Nannochloropsis oceanica strain KB1 mitochondrion, complete genome	Nannochloropsis oceanica	0.31	8e-05	85.45	38007	OE179079.1
sRNA-Apleu-10	Phytophthora andina mitochondrion, partial genome	Phytophthora andina	0.31	8e-05	85.45	37883	OE179079.1
sRNA-Apleu-10	Endarachne binghamiae mitochondrion, complete genome	Endarachne binghamiae	0.32	8e-05	84.21	37460	OE179079.1
sRNA-Apleu-10	Phytophthora himalsilva voucher 226ZA mitochondrion, complete genome	Phytophthora himalsilva	0.31	8e-05	85.45	38391	OE179079.1
sRNA-Apleu-10	Phytophthora multivora voucher 340LHS mitochondrion, complete genome	Phytophthora multivora	0.31	8e-05	85.45	38129	OE179079.1
sRNA-Apleu-10	TPA_asm: Phytophthora agathidicida mitochondrion, complete genome	Phytophthora agathidicida	0.31	8e-05	85.45	36847	OE179079.1
sRNA-Apleu-10	Chloropicon mariensis culture RCC:998 mitochondrion, complete genome	Chloropicon mariensis	0.39	8e-05	79.71	35545	OE179079.1
sRNA-Apleu-10	Phytophthora pseudotsugae voucher P10339 mitochondrion, complete genome	Phytophthora pseudotsugae	0.31	8e-05	85.45	37895	OE179079.1
sRNA-Apleu-10	Nannochloropsis gaditana strain CCMP527 mitochondrion, complete genome	Nannochloropsis gaditana	0.31	8e-05	85.45	42206	OE179079.1
sRNA-Apleu-10	Scytothamnus australis mitochondrion, complete genome	Scytothamnus australis	0.38	8e-05	79.1	37778	OE179079.1
sRNA-Apleu-10	Phytophthora infestans mitochondrion, complete genome	Phytophthora infestans	0.31	8e-05	85.45	37957	OE179079.1
sRNA-Apleu-10	Phytophthora cactorum voucher CH9812411 mitochondrion, complete genome	Phytophthora cactorum	0.31	8e-05	85.45	38016	OE179079.1
sRNA-Apleu-10	Phytophthora agathidicida culture ICMP:16471 mitochondrion, complete genome	Phytophthora agathidicida	0.31	8e-05	85.45	36826	OE179079.1
sRNA-Apleu-10	Phytophthora citrophthora voucher 236HBY mitochondrion, complete genome	Phytophthora citrophthora	0.31	8e-05	85.45	37502	OE179079.1
sRNA-Apleu-10	Phytophthora kernoviae voucher NZFS3630 mitochondrion, complete genome	Phytophthora kernoviae	0.31	8e-05	85.45	37482	OE179079.1
sRNA-Apleu-10	Ectocarpus siliculosus	Ectocarpus siliculosus	0.32	8e-05	84.21	37187	OE179079.1
sRNA-Apleu-10	Scytosiphon lomentaria mitochondrion, complete genome	Scytosiphon lomentaria	0.32	8e-05	84.21	36918	OE179079.1
sRNA-Apleu-10	TPA_asm: Phytophthora agathidicida mitochondrion, complete genome	Phytophthora agathidicida	0.31	8e-05	85.45	36846	OE179079.1
sRNA-Apleu-10	Phytophthora cinnamomi strain MT17 mitochondrion, complete genome	Phytophthora cinnamomi	0.31	8e-05	85.45	39298	OE179079.1
sRNA-Apleu-10	TPA_asm: Phytophthora agathidicida mitochondrion, complete genome	Phytophthora agathidicida	0.31	8e-05	85.45	36870	OE179079.1
sRNA-Apleu-10	Nannochloropsis oceanica strain LAMB2011 mitochondrion, complete genome	Nannochloropsis oceanica	0.31	8e-05	85.45	38068	OE179079.1
sRNA-Apleu-10	Roya obtusa culture-collection SAG:168.80 mitochondrion, complete genome	Roya obtusa	0.37	8e-05	80	69465	OE179079.1
sRNA-Apleu-10	Phytophthora citrophthora voucher 285HHG mitochondrion, complete genome	Phytophthora citrophthora	0.31	8e-05	85.45	37518	OE179079.1
sRNA-Apleu-10	Phytophthora ipomoeae mitochondrion, complete genome	Phytophthora ipomoeae	0.31	8e-05	85.45	37872	OE179079.1
sRNA-Apleu-10	Phytophthora palmivora culture ICMP:17709 mitochondrion, complete genome	Phytophthora palmivora	0.31	8e-05	85.45	40799	OE179079.1
sRNA-Apleu-10	Phytophthora cinnamomi strain CT09CHAP1 mitochondrion, complete genome	Phytophthora cinnamomi	0.31	8e-05	85.45	39298	OE179079.1
sRNA-Apleu-10	Phytophthora cinnamomi strain CH95PHE1 mitochondrion, complete genome	Phytophthora cinnamomi	0.31	8e-05	85.45	39298	OE179079.1
sRNA-Apleu-10	Nannochloropsis salina strain CCMP537 mitochondrion, complete genome	Microchloropsis salina	0.31	8e-05	85.45	41907	OE179079.1
sRNA-Apleu-10	Phytophthora agathidicida mitochondrion, complete genome	Phytophthora agathidicida	0.31	8e-05	85.45	36844	OE179079.1
sRNA-Apleu-10	Araucaria cunninghamii NADH dehydrogenase subunit 2 (nad2) gene, exons 2 and 3 and partial cds; NADH dehydrogenase subunit 1 (nad1), succinate dehydrogenase cytochrome subunit 3 (sdh3), and ATP synthase subunit 6 (atp6) genes, complete cds; tRNA-Lys (trnK) gene, complete sequence; and cytochrome c biogenesis FN (ccmFN) gene, complete cds; mitochondrial	Araucaria cunninghamii	0.41	8e-05	76.71	208291	OE179079.1
sRNA-Apleu-10	Nannochloropsis oceanica strain IMET1 mitochondrion, complete genome	Nannochloropsis oceanica	0.31	8e-05	85.45	38056	OE179079.1
sRNA-Apleu-10	Nannochloropsis oculata strain CCMP525 mitochondrion, complete genome	Nannochloropsis oculata	0.31	8e-05	85.45	40721	OE179079.1
sRNA-Apleu-10	Colpomenia peregrina mitochondrion, complete genome	Colpomenia peregrina	0.32	8e-05	84.21	36025	OE179079.1
sRNA-Apleu-10	Phytophthora cinnamomi strain P2428 mitochondrion, complete genome	Phytophthora cinnamomi	0.31	8e-05	85.45	39291	OE179079.1
sRNA-Apleu-10	Phytophthora multivora culture NZFS:3448 mitochondrion, complete genome	Phytophthora multivora	0.31	8e-05	85.45	38032	OE179079.1
sRNA-Apleu-10	Phytophthora infestans haplotype IIb mitochondrion, complete genome	Phytophthora infestans	0.31	8e-05	85.45	39840	OE179079.1
sRNA-Apleu-10	Ectocarpus siliculosus mitochondrion, complete genome	Ectocarpus siliculosus	0.32	8e-05	84.21	37189	OE179079.1
sRNA-Apleu-10	Nannochloropsis gaditana mitochondrion, complete genome	Nannochloropsis gaditana	0.31	8e-05	85.45	42213	OE179079.1
sRNA-Apleu-10	Phytophthora aleatoria culture NZFS:4037 mitochondrion, complete genome	Phytophthora aleatoria	0.31	8e-05	85.45	38936	OE179079.1
sRNA-Apleu-10	Phytophthora oleae isolate VK10A mitochondrion, complete genome	Phytophthora oleae	0.31	8e-05	85.45	38191	OE179079.1
sRNA-Apleu-10	Phytophthora castaneae culture ICMP:19450 mitochondrion, complete genome	Phytophthora castaneae	0.31	8e-05	85.45	37083	OE179079.1
sRNA-Apleu-10	Phytophthora ilicis voucher P3939 mitochondrion, complete genome	Phytophthora ilicis	0.31	8e-05	85.45	38392	OE179079.1
sRNA-Apleu-10	TPA_asm: Phytophthora parasitica CJ01A1 mitochondrion, complete genome	Phytophthora nicotianae CJ01A1	0.31	8e-05	85.45	37749	OE179079.1
sRNA-Apleu-10	Roya anglica culture ACOI:799 mitochondrion, complete genome	Roya anglica	0.37	8e-05	80	69371	OE179079.1
sRNA-Apleu-10	Phytophthora cinnamomi culture NZFS:3750 mitochondrion, complete genome	Phytophthora cinnamomi	0.31	8e-05	85.45	39230	OE179079.1
sRNA-Apleu-10	Phytophthora cactorum voucher CH98LOQ1 mitochondrion, complete genome	Phytophthora cactorum	0.31	8e-05	85.45	38114	OE179079.1
sRNA-Apleu-10	Phytophthora sansomeana mitochondrion, complete genome	Phytophthora sansomeana	0.31	8e-05	85.45	39618	OE179079.1
sRNA-Apleu-10	Nannochloropsis oceanica strain CCMP531 mitochondrion, complete genome	Nannochloropsis oceanica	0.31	8e-05	85.45	38057	OE179079.1
sRNA-Apleu-10	TPA_asm: Phytophthora agathidicida mitochondrion, complete genome	Phytophthora agathidicida	0.31	8e-05	85.45	36851	OE179079.1
sRNA-Apleu-10	Phytophthora sojae mitochondrion, complete genome	Phytophthora sojae	0.31	8e-05	85.45	42977	OE179079.1
sRNA-Apleu-10	Phytophthora clandestina voucher P3942 mitochondrion, complete genome	Phytophthora clandestina	0.31	8e-05	85.45	40293	OE179079.1
sRNA-Apleu-10	Phytophthora infestans mitochondrion, complete genome	Phytophthora infestans	0.31	8e-05	85.45	39872	OE179079.1
sRNA-Apleu-10	Phytophthora botryosa voucher CBS581_69 mitochondrion, complete genome	Phytophthora botryosa	0.31	8e-05	85.45	39743	OE179079.1
sRNA-Apleu-10	TPA_asm: Phytophthora agathidicida mitochondrion, complete genome	Phytophthora agathidicida	0.31	8e-05	85.45	36823	OE179079.1
sRNA-Apleu-10	Phytophthora ramorum strain CBS 101553 mitochondrion, complete genome	Phytophthora ramorum	0.31	8e-05	85.45	39494	OE179079.1
sRNA-Apleu-10	Phytophthora colocasiae voucher Fj20_1 mitochondrion, complete genome	Phytophthora colocasiae	0.31	8e-05	85.45	41838	OE179079.1
sRNA-Apleu-10	Phytophthora hedraiandra voucher CBS111725 mitochondrion, complete genome	Phytophthora hedraiandra	0.31	8e-05	85.45	38349	OE179079.1
sRNA-Apleu-10	Colpomenia sinuosa mitochondrion, complete genome	Colpomenia sinuosa	0.32	8e-05	84.21	36068	OE179079.1
sRNA-Apleu-10	Phytophthora sansomeana voucher 211HY mitochondrion, complete genome	Phytophthora sansomeana	0.31	8e-05	85.45	39610	OE179079.1
sRNA-Apleu-10	Nannochloropsis oceanica strain LAMB0001 mitochondrion, complete genome	Nannochloropsis oceanica	0.31	8e-05	85.45	38065	OE179079.1
sRNA-Apleu-10	Pseudoperonospora humuli mitochondrion, complete genome	Pseudoperonospora humuli	0.31	8e-05	85.45	39087	OE179079.1
sRNA-Apleu-10	Phytophthora lateralis culture CBS:168.42 mitochondrion, complete genome	Phytophthora lateralis	0.31	8e-05	85.45	38507	OE179079.1
sRNA-Apleu-10	Phytophthora pluvialis voucher NZFS3000 mitochondrion, complete genome	Phytophthora pluvialis	0.31	8e-05	85.45	39327	OE179079.1
sRNA-Apleu-10	Phytophthora phaseoli mitochondrion, complete genome	Phytophthora phaseoli	0.31	8e-05	85.45	37914	OE179079.1
sRNA-Apleu-10	Phytophthora megakarya isolate Pm2 mitochondrion, complete genome	Phytophthora megakarya	0.31	8e-05	85.45	39277	OE179079.1
sRNA-Apleu-10	Phytophthora agathidicida mitochondrion, complete genome	Phytophthora agathidicida	0.31	8e-05	85.45	36836	OE179079.1
sRNA-Apleu-10	Phytophthora infestans mitochondrion, complete genome	Phytophthora infestans	0.31	8e-05	85.45	39836	OE179079.1
sRNA-Apleu-10	Phytophthora cryptogea voucher 131SQ mitochondrion, complete genome	Phytophthora cryptogea	0.31	8e-05	85.45	41542	OE179079.1
sRNA-Apleu-10	TPA_asm: Phytophthora agathidicida mitochondrion, complete genome	Phytophthora agathidicida	0.31	8e-05	85.45	36839	OE179079.1
sRNA-Apleu-10	TPA_asm: Phytophthora agathidicida mitochondrion, complete genome	Phytophthora agathidicida	0.31	8e-05	85.45	36841	OE179079.1
sRNA-Apleu-10	Colpomenia sinuosa mitochondrion, complete genome	Colpomenia sinuosa	0.32	8e-05	84.21	39055	OE179079.1
sRNA-Apleu-10	Phytophthora multivora voucher 79TP mitochondrion, complete genome	Phytophthora multivora	0.31	8e-05	85.45	38115	OE179079.1
sRNA-Apleu-10	Phytophthora heveae culture ICMP:19451 mitochondrion, complete genome	Phytophthora heveae	0.31	8e-05	85.45	37150	OE179079.1
sRNA-Apleu-10	Cyprideis torosa	Cyprideis torosa	0.42	8e-05	77.33	469	OE179079.1
sRNA-Apleu-10	Chattonella marina strain KA11-m-1 mitochondrion, complete genome	Chattonella marina	0.31	8e-05	85.45	44772	OE179079.1
sRNA-Apleu-10	Phytophthora agathidicida mitochondrion, complete genome	Phytophthora agathidicida	0.31	8e-05	85.45	36826	OE179079.1
sRNA-Apleu-10	Phytophthora multivora voucher 121SL mitochondrion, complete genome	Phytophthora multivora	0.31	8e-05	85.45	38089	OE179079.1
sRNA-Apleu-10	Phytophthora x alni culture CBS:117376 mitochondrion, complete genome	Phytophthora x alni	0.31	8e-05	85.45	45343	OE179079.1
sRNA-Apleu-10	Phytophthora cinnamomi strain CH00HYP6 mitochondrion, complete genome	Phytophthora cinnamomi	0.31	8e-05	85.45	39308	OE179079.1
sRNA-Apleu-10	Phytophthora nicotianae mitochondrion, complete genome	Phytophthora nicotianae	0.31	8e-05	85.45	37561	OE179079.1
sRNA-Apleu-10	Phytophthora palmivora mitochondrion, complete genome	Phytophthora palmivora	0.31	8e-05	85.45	38741	OE179079.1
sRNA-Apleu-10	Woodsia polystichoides chloroplast, complete genome	Woodsia polystichoides	0.37	8e-05	81.54	150685	OE179079.1
sRNA-Apleu-10	Phytophthora cactorum isolate 10300 mitochondrion, complete genome	Phytophthora cactorum	0.31	8e-05	85.45	38068	OE179079.1
sRNA-Apleu-10	Phytophthora quercina isolate ST_201908082014 mitochondrion, complete genome	Phytophthora quercina	0.31	8e-05	85.45	38471	OE179079.1
sRNA-Apleu-10	Phytophthora infestans haplotype Ia mitochondrion, complete genome	Phytophthora infestans	0.31	8e-05	85.45	37922	OE179079.1
sRNA-Apleu-10	Phytophthora cryptogea culture CBS:418.71 mitochondrion, complete genome	Phytophthora cryptogea	0.31	8e-05	85.45	38163	OE179079.1
sRNA-Apleu-10	TPA_asm: Phytophthora multivora culture NZFS:3378 mitochondrion, complete genome	Phytophthora multivora	0.31	8e-05	85.45	37992	OE179079.1
sRNA-Apleu-10	PREDICTED: Littorina saxatilis USP6 N-terminal-like protein (LOC138962669), mRNA	Littorina saxatilis	0.3	8e-05	86.79	11203	OE179079.1
sRNA-Apleu-10	Nannochloropsis gaditana strain CCMP526 mitochondrion, complete genome	Nannochloropsis gaditana	0.31	8e-05	85.45	42067	OE179079.1
sRNA-Apleu-10	Phytophthora cinnamomi strain MT20 mitochondrion, complete genome	Phytophthora cinnamomi	0.31	8e-05	85.45	39298	OE179079.1
sRNA-Apleu-10	Oppiella nova	Oppiella nova	0.49	8e-05	74.16	8900	OE179079.1
sRNA-Apleu-10	Phytophthora himalsilva voucher 47NBL mitochondrion, complete genome	Phytophthora himalsilva	0.31	8e-05	85.45	38391	OE179079.1
sRNA-Apleu-10	TPA_asm: Phytophthora cinnamomi var. cinnamomi isolate CBS:144.22 mitochondrion, complete genome	Phytophthora cinnamomi var. cinnamomi	0.31	8e-05	85.45	39225	OE179079.1
sRNA-Apleu-10	Chloropicon roscoffensis culture RCC:1871 mitochondrion, complete genome	Chloropicon roscoffensis	0.4	8e-05	80.28	38736	OE179079.1
sRNA-Apleu-10	Phytophthora cactorum voucher CH98PA11 mitochondrion, complete genome	Phytophthora cactorum	0.31	8e-05	85.45	38016	OE179079.1
sRNA-Apleu-10	Phytophthora meadii mitochondrion, complete genome	Phytophthora meadii	0.31	8e-05	85.45	37974	OE179079.1
sRNA-Apleu-10	Phytophthora mirabilis mitochondrion, complete genome	Phytophthora mirabilis	0.31	8e-05	85.45	37779	OE179079.1
sRNA-Apleu-10	Phytophthora cinnamomi voucher CBS 144.22 mitochondrion, complete genome	Phytophthora cinnamomi	0.31	8e-05	85.45	39412	OE179079.1
sRNA-Apleu-10	Phytophthora citrophthora voucher CBS950_87 mitochondrion, complete genome	Phytophthora citrophthora	0.31	8e-05	85.45	37510	OE179079.1
sRNA-Apleu-10	Nannochloropsis salina strain CCMP1776 mitochondrion, complete genome	Microchloropsis salina	0.31	8e-05	85.45	41992	OE179079.1
sRNA-Apleu-10	Nannochloropsis oceanica strain BR2 mitochondrion, complete genome	Nannochloropsis oceanica	0.31	8e-05	85.45	38000	OE179079.1
sRNA-Apleu-10	Phytophthora colocasiae isolate SB9 mitochondrion, complete genome	Phytophthora colocasiae	0.31	8e-05	85.45	41297	OE179079.1
sRNA-Apleu-10	Phytophthora pluvialis isolate LC9-1 mitochondrion, complete genome	Phytophthora pluvialis	0.31	8e-05	85.45	39325	OE179079.1
sRNA-Apleu-10	TPA_asm: Phytophthora agathidicida mitochondrion, complete genome	Phytophthora agathidicida	0.31	8e-05	85.45	36824	OE179079.1
sRNA-Apleu-10	Phytophthora ramorum mitochondrion, complete genome	Phytophthora ramorum	0.31	8e-05	85.45	39314	OE179079.1
sRNA-Apleu-10	Phytophthora cinnamomi strain ZYM-1 mitochondrion, complete genome	Phytophthora cinnamomi	0.31	8e-05	85.45	39307	OE179079.1
sRNA-Apleu-10	Phytophthora andina mitochondrion, complete genome	Phytophthora andina	0.31	8e-05	85.45	37874	OE179079.1
sRNA-Apleu-10	Phytophthora litchii isolate SHS3 mitochondrion, complete genome	Phytophthora litchii	0.31	8e-05	85.45	37950	OE179079.1
sRNA-Apleu-10	Chlorella heliozoae mitochondrion, complete genome	Chlorella heliozoae	0.41	8e-05	76.71	62477	OE179079.1
sRNA-Apleu-10	Phytophthora cinnamomi strain MAFF_0235145 mitochondrion, complete genome	Phytophthora cinnamomi	0.31	8e-05	85.45	39298	OE179079.1
sRNA-Apleu-10	Phytophthora infestans haplotype IIa mitochondrion, complete genome	Phytophthora infestans	0.31	8e-05	85.45	39870	OE179079.1
sRNA-Apleu-10	Cladosiphon okamuranus mitochondrion, complete genome	Cladosiphon okamuranus	0.32	8e-05	84.21	38419	OE179079.1
sRNA-Apleu-10	Scytosiphon lomentaria mitochondrion, complete genome	Scytosiphon lomentaria	0.32	8e-05	84.21	40126	OE179079.1
sRNA-Apleu-10	TPA_asm: Phytophthora parasitica P1976 mitochondrion, complete genome	Phytophthora nicotianae P1976	0.31	8e-05	85.45	37673	OE179079.1
sRNA-Apleu-10	Phytophthora captiosa culture ICMP:17567 mitochondrion, complete genome	Phytophthora captiosa	0.31	8e-05	85.45	44662	OE179079.1
sRNA-Apleu-10	TPA_asm: Phytophthora sp. SKS-2017 isolate LT5395 mitochondrion, complete genome	Phytophthora sp. SKS-2017	0.31	8e-05	85.45	37854	OE179079.1
sRNA-Apleu-10	Chloropicon sieburthii culture RCC:287 mitochondrion, complete genome	Chloropicon sieburthii	0.4	8e-05	80.28	37591	OE179079.1
sRNA-Apleu-10	Endarachne binghamiae mitochondrion, complete genome	Endarachne binghamiae	0.32	8e-05	84.21	38160	OE179079.1
sRNA-Apleu-10	TPA_asm: Phytophthora colocasiae isolate BC13 mitochondrion, complete genome	Phytophthora colocasiae	0.31	8e-05	85.45	41367	OE179079.1
sRNA-Apleu-10	Phytophthora pseudocryptogea voucher 214HY mitochondrion, complete genome	Phytophthora pseudocryptogea	0.31	8e-05	85.45	39957	OE179079.1
sRNA-Apleu-10	Phytophthora cinnamomi strain 7574 mitochondrion, complete genome	Phytophthora cinnamomi	0.31	8e-05	85.45	39294	OE179079.1
sRNA-Apleu-10	Phytophthora cinnamomi strain ATCC_15401 mitochondrion, complete genome	Phytophthora cinnamomi	0.31	8e-05	85.45	39321	OE179079.1
sRNA-Apleu-10	Phytophthora infestans mitochondrion, complete genome	Phytophthora infestans	0.31	8e-05	85.45	39840	OE179079.1
sRNA-Apleu-10	Chloropicon roscoffensis mitochondrion, complete genome	Chloropicon roscoffensis	0.4	8e-05	80.28	38935	OE179079.1
sRNA-Apleu-10	TPA_asm: Phytophthora agathidicida mitochondrion, complete genome	Phytophthora agathidicida	0.31	8e-05	85.45	36860	OE179079.1
sRNA-Apleu-10	TPA_asm: Phytophthora agathidicida mitochondrion, complete genome	Phytophthora agathidicida	0.31	8e-05	85.45	36846	OE179079.1
sRNA-Apleu-10	Phytophthora kernoviae isolate 00844/4 mitochondrion, complete genome	Phytophthora kernoviae	0.31	8e-05	85.45	37467	OE179079.1
sRNA-Apleu-10	Phytophthora sansomeana voucher 208HY mitochondrion, complete genome	Phytophthora sansomeana	0.31	8e-05	85.45	39556	OE179079.1
sRNA-Apleu-10	PREDICTED: Littorina saxatilis low-density lipoprotein receptor-related protein 6-like (LOC138970790), mRNA	Littorina saxatilis	0.36	8e-05	81.54	12609	OE179079.1
sRNA-Apleu-10	Petalonia fascia mitochondrion, complete genome	Petalonia fascia	0.32	8e-05	84.21	38053	OE179079.1
sRNA-Apleu-10	Phytophthora cactorum voucher CH02MKPy001 mitochondrion, complete genome	Phytophthora cactorum	0.31	8e-05	85.45	38091	OE179079.1
sRNA-Apleu-10	Phytophthora cactorum voucher 262HNP mitochondrion, complete genome	Phytophthora cactorum	0.31	8e-05	85.45	38014	OE179079.1
sRNA-Apleu-10	Phytophthora agathidicida strain 3770 mitochondrion, complete genome	Phytophthora agathidicida	0.31	8e-05	85.45	36829	OE179079.1
sRNA-Apleu-10	Phytophthora cinnamomi strain ACCC_36284 mitochondrion, complete genome	Phytophthora cinnamomi	0.31	8e-05	85.45	39233	OE179079.1
sRNA-Apleu-10	Phytophthora cactorum voucher cac_nanlinB mitochondrion, complete genome	Phytophthora cactorum	0.31	8e-05	85.45	38071	OE179079.1
sRNA-Apleu-10	TPA_asm: Phytophthora lateralis strain SMST21 mitochondrion, complete genome	Phytophthora lateralis	0.31	8e-05	85.45	38507	OE179079.1
sRNA-Apleu-10	Micractinium sp. LBA 32 mitochondrion, complete genome	Micractinium sp. LBA 32	0.41	8e-05	76.71	77435	OE179079.1
sRNA-Apleu-10	Ectocarpus siliculosus mitochondrion, complete genome	Ectocarpus siliculosus	0.32	8e-05	84.21	38524	OE179079.1
sRNA-Apleu-10	Phytophthora asparagi voucher CBS132095 mitochondrion, complete genome	Phytophthora asparagi	0.31	8e-05	85.45	42741	OE179079.1
sRNA-Apleu-10	Phytophthora novae-guineae culture ICMP:19637 mitochondrion, complete genome	Phytophthora novae-guineae	0.31	8e-05	85.45	37072	OE179079.1
sRNA-Apleu-10	Capsaspora owczarzaki ATCC 30864 DNA, chromosome 6, complete sequence	Capsaspora owczarzaki	0.3	0.0002	86.54	1806281	OE179079.1
sRNA-Apleu-10	Nitzschia ovalis chloroplast, complete genome	Nitzschia ovalis	0.34	0.0002	83.33	140703	OE179079.1
sRNA-Apleu-10	Chromera velia strain CCMP2878 chloroplast, complete genome	Chromera velia	0.32	0.0002	83.93	120426	OE179079.1
sRNA-Apleu-10	Cutaneotrichosporon cutaneum mitochondrion, complete genome	Cutaneotrichosporon cutaneum	0.32	0.0002	85.71	73462	OE179079.1
sRNA-Apleu-10	Cutaneotrichosporon spelunceum HIS016 mitochondrial DNA, complete genome	Cutaneotrichosporon spelunceum	0.32	0.0002	85.71	42135	OE179079.1
sRNA-Apleu-10	Haslea avium mitochondrion, complete genome	Haslea avium	0.38	0.0002	78.79	55515	OE179079.1
sRNA-Apleu-10	Chloroparvula japonica culture RCC:2339 mitochondrion, complete genome	Chloroparvula japonica	0.36	0.0002	81.25	40432	OE179079.1
sRNA-Apleu-10	Mantamonas sphyraenae SRT306 mitochondrial DNA, complete sequence	Mantamonas sphyraenae	0.33	0.0002	82.76	53045	OE179079.1
sRNA-Apleu-10	PREDICTED: Littorina saxatilis GTP-binding protein Rheb-like (LOC138947049), transcript variant X1, mRNA	Littorina saxatilis	0.37	0.0002	80.3	8934	OE179079.1
sRNA-Apleu-10	Heterosigma akashiwo strain H93616 isolate H93616_1 mitochondrion, complete genome	Heterosigma akashiwo	0.42	0.0002	77.03	38764	OE179079.1
sRNA-Apleu-10	Cutaneotrichosporon cavernicola HIS002 mitochondrial DNA, complete genome	Cutaneotrichosporon cavernicola	0.32	0.0002	85.71	40463	OE179079.1
sRNA-Apleu-10	Cutaneotrichosporon cavernicola HIS019 mitochondrial DNA, complete genome	Cutaneotrichosporon cavernicola	0.32	0.0002	85.71	40463	OE179079.1
sRNA-Apleu-10	Choricystis parasitica culture SAG:17.98 mitochondrion, complete genome	Choricystis parasitica	0.43	0.0002	75	34640	OE179079.1
sRNA-Apleu-10	Heterosigma akashiwo HaGS95 mitochondrial DNA, complete genome	Heterosigma akashiwo	0.42	0.0002	77.03	38763	OE179079.1
sRNA-Apleu-10	Tobacco suppressor RNA2-TYR sequence	Nicotiana tabacum	0.4	0.0002	77.14	76	OE179079.1
sRNA-Apleu-10	Ecklonia cava mitochondrion, complete genome	Ecklonia cava	0.38	0.0002	78.79	37608	OE179079.1
sRNA-Apleu-10	Ecklonia cava subsp. stolonifera mitochondrion, complete genome	Ecklonia cava subsp. stolonifera	0.38	0.0002	78.79	37609	OE179079.1
sRNA-Apleu-10	Costaria costata plastid, complete genome	Costaria costata	0.41	0.0002	77.03	129939	OE179079.1
sRNA-Apleu-10	Cutaneotrichosporon cavernicola HIS631 mitochondrial DNA, complete genome	Cutaneotrichosporon cavernicola	0.32	0.0002	85.71	40460	OE179079.1
sRNA-Apleu-10	Naegleria fowleri Karachi_NF001 strain	Naegleria fowleri	0.32	0.0002	83.93	49836	OE179079.1
sRNA-Apleu-10	Prasiola crispa clone Contig2 mitochondrion sequence	Prasiola crispa	0.42	0.0002	75.68	69237	OE179079.1
sRNA-Apleu-10	Phaeostrophion irregulare plastid, complete genome	Phaeostrophion irregulare	0.4	0.0002	77.78	127617	OE179079.1
sRNA-Apleu-10	Lessonia variegata mitochondrion, complete genome	Lessonia variegata	0.38	0.0002	78.79	38709	OE179079.1
sRNA-Apleu-10	PREDICTED: Littorina saxatilis GTP-binding protein Rheb-like (LOC138947049), transcript variant X2, mRNA	Littorina saxatilis	0.37	0.0002	80.3	8928	OE179079.1
sRNA-Apleu-10	Ecklonia radicosa mitochondrion, complete genome	Ecklonia radicosa	0.38	0.0002	78.79	37577	OE179079.1
sRNA-Apleu-10	1_Tps_b3v08	Timema poppense	0.52	0.0006	70.97	22132	OE179079.1
sRNA-Apleu-10	Phytophthora tubulina isolate ST_20191127 mitochondrion, complete genome	Phytophthora tubulina	0.31	0.0006	83.64	38065	OE179079.1
sRNA-Apleu-10	Cyprideis torosa	Cyprideis torosa	0.32	0.0006	84.21	708	OE179079.1
sRNA-Apleu-10	PREDICTED: Drosophila ananassae NADH-quinone oxidoreductase subunit F-like (LOC123257871), mRNA	Drosophila ananassae	0.52	0.0006	70.97	1957	OE179079.1
sRNA-Apleu-10	PREDICTED: Drosophila ananassae NADH-quinone oxidoreductase subunit F-like (LOC123257944), mRNA	Drosophila ananassae	0.52	0.0006	70.97	2546	OE179079.1
sRNA-Apleu-10	PREDICTED: Drosophila ananassae NADH-quinone oxidoreductase subunit F-like (LOC123258057), mRNA	Drosophila ananassae	0.52	0.0006	70.97	1867	OE179079.1
sRNA-Apleu-10	Erebia flavofasciata genome assembly, chromosome: W	Erebia flavofasciata	0.53	0.0006	70.97	90188955	OE179079.1
sRNA-Apleu-10	Oppiella nova	Oppiella nova	0.31	0.0006	83.64	21224	OE179079.1
sRNA-Apleu-10	Araucaria cunninghamii NADH dehydrogenase subunit 4L (nad4L) gene, complete cds; NADH dehydrogenase subunit 1 (nad1) gene, exon 4 and partial cds; NADH dehydrogenase subunit 6 (nad6) and ribosomal protein L5 (rpl5) genes, complete cds; NADH dehydrogenase subunit 4 (nad4) gene, exon 1 and partial cds; and tRNA-Lys (trnK) gene, complete sequence; mitochondrial	Araucaria cunninghamii	0.41	0.0006	75.34	115291	OE179079.1
sRNA-Apleu-10	PREDICTED: Drosophila ananassae NADH-quinone oxidoreductase subunit F-like (LOC123258075), mRNA	Drosophila ananassae	0.52	0.0006	70.97	1955	OE179079.1
sRNA-Apleu-10	Araucaria heterophylla clone AraN9 NADH dehydrogenase subunit 6 (nad6) and ribosomal protein L5 (rpl5) genes, complete cds; and NADH dehydrogenase subunit 4 (nad4) gene, exon 1 and partial cds; mitochondrial	Araucaria heterophylla	0.41	0.0006	75.34	52125	OE179079.1
sRNA-Apleu-10	Desmarestia aculeata plastid, complete genome	Desmarestia aculeata	0.42	0.0006	76	126681	OE179079.1
sRNA-Apleu-10	Agathis dammara Chaw1490 mitochondrial DNA, contig: Agathis_contig3, partial sequence	Agathis dammara	0.41	0.0006	75.34	121621	OE179079.1
sRNA-Apleu-10	Phytophthora rubi isolate pd0101050015038 mitochondrion, complete genome	Phytophthora rubi	0.28	0.0006	87.76	45523	OE179079.1
sRNA-Ypest-2	PREDICTED: Nicotiana attenuata uncharacterized LOC109210960 (LOC109210960), mRNA	Nicotiana attenuata	0.64	1.3	65.71	1350	XM_019374445.1
sRNA-Ypest-2	Calluna vulgaris genome assembly, chromosome: 3	Calluna vulgaris	0.39	9.6	72.31	66110501	XM_019374445.1
sRNA-Ypest-2	Calluna vulgaris genome assembly, chromosome: 3	Calluna vulgaris	0.39	9.6	72.31	64926931	XM_019374445.1
sRNA-Aacti-57	Cannabis sativa cultivar ERBxHO40_23 chromosome X	Cannabis sativa	0.34	4.6	71.88	84401000	CP158652.1
sRNA-Mtube-3	Emiliania huxleyi CCMP1516 hypothetical protein partial mRNA	Emiliania huxleyi CCMP1516	0.14	4.5	79.59	4158	XM_005762158.1
sRNA-Spneu-45	PREDICTED: Magallana gigas uncharacterized protein (LOC105326872), mRNA	Magallana gigas	0.46	0.11	75.41	1454	XM_034482845.2
sRNA-Spneu-45	Abra segmentum genome assembly, chromosome: 16	Abra segmentum	0.39	2.2	76.92	71193109	XM_034482845.2
sRNA-Spneu-45	Tribolium castaneum genome assembly, chromosome: LG2	Tribolium castaneum	0.64	6	67.06	18604846	XM_034482845.2
sRNA-Spneu-45	L.erecta mRNA for galactokinase	Arabidopsis thaliana	0.37	6	79.59	1929	XM_034482845.2
sRNA-Ecoli-80	Oryza sativa (indica cultivar-group) clone MAS-1-17-1 unknown mRNA	Oryza sativa Indica Group	1	1e-28	85.14	241	DQ632736.1
sRNA-Ecoli-80	PREDICTED: Salvelinus alpinus uncharacterized lncRNA (LOC139553635), transcript variant X1, ncRNA	Salvelinus alpinus	0.34	7.5	77.55	6586	DQ632736.1
sRNA-Ecoli-80	PREDICTED: Salvelinus alpinus uncharacterized lncRNA (LOC139553635), transcript variant X2, ncRNA	Salvelinus alpinus	0.34	7.5	77.55	10987	DQ632736.1
sRNA-Sflex-8	Triticum aestivum mRNA, clone: tplb0021n20, cultivar Chinese Spring	Triticum aestivum	1	3e-36	99.12	6358	AK458470.1
sRNA-Sflex-8	Dictyostelium giganteum clone Dicty_1B23 microsatellite sequence	Dictyostelium giganteum	1	9e-21	84.35	498	AK458470.1
sRNA-Sflex-8	Clytie syriaca genome assembly, chromosome: 11	Clytie syriaca	0.46	1.4	76.92	48263971	AK458470.1
sRNA-Sflex-8	Clytie syriaca genome assembly, chromosome: 11	Clytie syriaca	0.46	1.4	76.92	47615076	AK458470.1
sRNA-Sflex-17	Orobanche rapum-genistae clone Orap-c4647 genomic sequence	Orobanche rapum-genistae	1	3e-07	84.38	12214	KT367498.1
sRNA-Sflex-17	Orobanche rapum-genistae clone Orap-c2889 genomic sequence	Orobanche rapum-genistae	0.61	0.0007	94.74	28575	KT367498.1
sRNA-Efaeci-3	PREDICTED: Penaeus japonicus popeye domain-containing protein 3-like (LOC122247193), transcript variant X4, mRNA	Penaeus japonicus	0.28	0.092	67.26	9676	XM_043006222.1
sRNA-Aacti-68	Fringilla coelebs genome assembly, chromosome: Z	Fringilla coelebs	0.43	4.7	75.47	84076207	OZ228690.1
sRNA-Spyog-16	2_Tcm_b3v08	Timema californicum	0.44	7.8	65.83	975	OE253157.1
sRNA-Aacti-22	Clytie syriaca genome assembly, chromosome: 11	Clytie syriaca	0.67	7.4	71.43	48263971	OZ251802.1
sRNA-Aacti-22	Clytie syriaca genome assembly, chromosome: 11	Clytie syriaca	0.67	7.4	71.43	47615076	OZ251802.1
sRNA-Spneu-18	4_Tbi_b3v08	Timema bartmani	0.46	3	77.55	135257	OD566132.1
sRNA-Ecoli-81	Oryza sativa (indica cultivar-group) clone MAS-1-17-1 unknown mRNA	Oryza sativa Indica Group	1	5e-20	78.38	241	DQ632736.1
sRNA-Ecoli-81	PREDICTED: Trachinotus anak solute carrier family 25 member 29-like (slc25a29l), transcript variant X1, mRNA	Trachinotus anak	0.4	0.38	75.86	4264	DQ632736.1
sRNA-Ecoli-81	PREDICTED: Trachinotus anak solute carrier family 25 member 29-like (slc25a29l), transcript variant X2, mRNA	Trachinotus anak	0.4	0.38	75.86	3640	DQ632736.1
sRNA-Saure-5	Musa acuminata subsp. malaccensis strain Doubled-haploid Pahang (DH-Pahang) genome assembly, chromosome: A01	Musa acuminata subsp. malaccensis	0.22	0.042	71.88	37945898	HG996466.1
sRNA-Saure-5	Bunias erucago chloroplast genome, complete sequence, specimen voucher OSBU:12478	Bunias erucago	0.13	0.82	78.18	153742	HG996466.1
sRNA-Saure-5	Vulgichneumon bimaculatus genome assembly, chromosome: 6	Vulgichneumon bimaculatus	0.3	0.82	64.66	20496662	HG996466.1
sRNA-Saure-5	PREDICTED: Condylostylus longicornis fructose-bisphosphate aldolase (LOC129613052), transcript variant X3, mRNA	Condylostylus longicornis	0.16	2.2	72.06	6650	HG996466.1
sRNA-Saure-5	PREDICTED: Condylostylus longicornis fructose-bisphosphate aldolase (LOC129613052), transcript variant X4, mRNA	Condylostylus longicornis	0.16	2.2	72.06	6690	HG996466.1
sRNA-Saure-5	Mus musculus targeted non-conditional, lacZ-tagged mutant allele Clcn3:tm1e(EUCOMM)Hmgu; transgenic	Mus musculus	0.27	2.2	67.5	37977	HG996466.1
sRNA-Saure-5	PREDICTED: Homalodisca vitripennis probable ATP-dependent RNA helicase DDX43 (LOC124370406), mRNA	Homalodisca vitripennis	0.4	2.2	62.36	3491	HG996466.1
sRNA-Saure-5	PREDICTED: Condylostylus longicornis fructose-bisphosphate aldolase (LOC129613052), transcript variant X1, mRNA	Condylostylus longicornis	0.16	2.2	72.06	6579	HG996466.1
sRNA-Saure-5	Dendarus foraminosus genome assembly, chromosome: 8	Dendarus foraminosus	0.13	2.2	78.57	34060100	HG996466.1
sRNA-Saure-5	Mus musculus targeted KO-first, conditional ready, lacZ-tagged mutant allele Clcn3:tm1a(EUCOMM)Hmgu; transgenic	Mus musculus	0.27	2.2	67.5	37932	HG996466.1
sRNA-Saure-5	Populus trichocarpa clone JGIACSB13-H15, complete sequence	Populus trichocarpa	0.4	2.2	61.54	34570	HG996466.1
sRNA-Saure-5	1_Tdi_b3v08	Timema douglasi	0.17	5.9	70.67	149168	HG996466.1
sRNA-Saure-5	Acyrthosiphon pisum ACYPI52641 mRNA, clone: 76A9, complete cds, full-insert cDNA sequence based on the ESTs (5'-EST:EX608730, 3'-EST:EX610696)	Acyrthosiphon pisum	0.35	5.9	62.42	1246	HG996466.1
sRNA-Saure-5	PREDICTED: Acyrthosiphon pisum serine/arginine-rich splicing factor 4 (LOC100569792), mRNA	Acyrthosiphon pisum	0.35	5.9	62.42	2467	HG996466.1
sRNA-Saure-5	Platynothrus peltifer isolate 155_3 chromosome 1	Platynothrus peltifer	0.26	5.9	67.48	32608290	HG996466.1
sRNA-Saure-5	Cannabis sativa cultivar ERBxHO40_23 chromosome 5	Cannabis sativa	0.12	5.9	80.39	78494000	HG996466.1
sRNA-Saure-5	2_Tsi_b3v08	Timema shepardi	0.17	5.9	72	301077	HG996466.1
sRNA-Sente-24	2_Tcm_b3v08	Timema californicum	0.9	2e-14	75.21	30512	OE185696.1
sRNA-Sflex-65	Homo sapiens genomic sequence surrounding NotI site, clone HSJ41-910	Homo sapiens	1	6e-169	98.39	863	AJ325439.1
sRNA-Sflex-65	Monosiga brevicollis clone JGIACYI-5B4, complete sequence	Monosiga brevicollis	0.81	5e-12	60.82	38438	AJ325439.1
sRNA-Spneu-4	Psylliodes chrysocephala genome assembly, chromosome: 8	Psylliodes chrysocephalus	0.48	5	78.26	66489127	OV651820.1
sRNA-Spneu-4	4_Tte_b3v08	Timema tahoe	0.71	5	72.06	135288	OV651820.1
sRNA-Rprow-6	4_Tte_b3v08	Timema tahoe	0.37	5.2	78.72	30100	OE007655.1
sRNA-Rprow-6	4_Tbi_b3v08	Timema bartmani	0.37	5.2	78.72	18188	OE007655.1
sRNA-Sflex-6	2_Tcm_b3v08	Timema californicum	0.99	6e-26	88.5	881444	OE179079.1
sRNA-Ypseu-35	PREDICTED: Nothobranchius furzeri uncharacterized lncRNA (LOC139069941), ncRNA	Nothobranchius furzeri	0.28	7.6	72.37	4937	XR_011520609.1
sRNA-Ypseu-35	PREDICTED: Nothobranchius furzeri acid ceramidase-like (LOC129164282), mRNA	Nothobranchius furzeri	0.32	7.6	72.09	4095	XR_011520609.1
sRNA-Aacti-59	PREDICTED: Vespula pensylvanica metallophosphoesterase domain-containing protein 1 (LOC122634289), mRNA	Vespula pensylvanica	0.52	0.31	78.43	1520	XM_043823093.1
sRNA-Pastro-1	2_Tcm_b3v08	Timema californicum	0.43	3e-13	64.71	507279	OE179149.1
sRNA-Spneu-49	Euxoa segnilis genome assembly, chromosome: 30	Euxoa segnilis	0.75	0.75	77.19	17375214	OZ255570.1
sRNA-Aacti-44	Carex arenaria genome assembly, organelle: mitochondrion	Carex arenaria	0.33	1.7	85	1148890	OZ060144.1
sRNA-Aacti-44	Calymma communimacula genome assembly, chromosome: 14	Calymma communimacula	0.42	4.6	76.47	20185739	OZ060144.1
sRNA-Aacti-72	Apteryx australis mantelli genome assembly AptMant0, scaffold scaffold33	Apteryx mantelli mantelli	0.66	0.14	75.44	19255039	LK064674.1
sRNA-Aacti-72	PREDICTED: Megalopta genalis mitochondrial basic amino acids transporter-like (LOC117221102), mRNA	Megalopta genalis	0.67	1	76.27	1981	LK064674.1
sRNA-Aacti-72	Platynothrus peltifer isolate 155_3 chromosome 7	Platynothrus peltifer	0.53	2.7	80.43	19673716	LK064674.1
sRNA-Aacti-72	Populus trichocarpa clone Pop1-58C2, complete sequence	Populus trichocarpa	0.51	7.2	82.22	81398	LK064674.1
sRNA-Aacti-58	Bertholletia excelsa chromosome 2	Bertholletia excelsa	0.78	5.4	82.05	40333572	CP102156.1
sRNA-Lmono-12	Pterocladiella capillacea chloroplast, complete genome	Pterocladiella capillacea	0.1	0.66	91.89	174086	PP949287.1
sRNA-Spyog-9	Clytie syriaca genome assembly, chromosome: 19	Clytie syriaca	0.18	9.8	75.93	39305857	OZ251842.1
sRNA-Spyog-9	Clytie syriaca genome assembly, chromosome: 11	Clytie syriaca	0.18	9.8	75.93	48263971	OZ251842.1
sRNA-Spyog-9	Clytie syriaca genome assembly, chromosome: 6	Clytie syriaca	0.18	9.8	75.93	54784208	OZ251842.1
sRNA-Spyog-9	Clytie syriaca genome assembly, chromosome: 20	Clytie syriaca	0.18	9.8	75.93	36360763	OZ251842.1
sRNA-Spyog-9	Clytie syriaca genome assembly, chromosome: 5	Clytie syriaca	0.18	9.8	75.93	57176979	OZ251842.1
sRNA-Spyog-9	Clytie syriaca genome assembly, chromosome: 11	Clytie syriaca	0.18	9.8	75.93	47615076	OZ251842.1
sRNA-Spyog-9	Clytie syriaca genome assembly, chromosome: 20	Clytie syriaca	0.18	9.8	75.93	37882892	OZ251842.1
sRNA-Spyog-9	Clytie syriaca genome assembly, chromosome: 12	Clytie syriaca	0.18	9.8	75.93	45524299	OZ251842.1
sRNA-Spyog-9	Clytie syriaca genome assembly, chromosome: 1	Clytie syriaca	0.18	9.8	75.93	59887546	OZ251842.1
sRNA-Sflex-50	Gryllus bimaculatus mRNA, GBcontig07357	Gryllus bimaculatus	0.36	6e-16	98.51	104	AK260496.1
sRNA-Sflex-50	Gryllus bimaculatus mRNA, GBcontig17161	Gryllus bimaculatus	0.24	9e-08	100	113	AK260496.1
sRNA-Wpipi-1	1_Tps_b3v08	Timema poppense	0.81	1e-22	83.08	29957	OD007181.1
sRNA-Wpipi-1	1_Tps_b3v08	Timema poppense	0.89	1e-22	80.88	24007	OD007181.1
sRNA-Wpipi-1	Erebia flavofasciata genome assembly, chromosome: W	Erebia flavofasciata	0.91	4e-22	81.02	90188955	OD007181.1
sRNA-Wpipi-1	Drosophila ananassae isolate 14024-0371.13 genomic sequence	Drosophila ananassae	0.25	0.057	92.11	556	OD007181.1
sRNA-Wpipi-1	Drosophila ananassae isolate 14024-0371.31 genomic sequence	Drosophila ananassae	0.25	0.057	92.11	561	OD007181.1
sRNA-Wpipi-1	Drosophila ananassae isolate 14024-0371.34 genomic sequence	Drosophila ananassae	0.25	0.057	92.11	478	OD007181.1
sRNA-Spneu-5	Bertholletia excelsa chromosome 8	Bertholletia excelsa	0.63	0.057	68.75	35530340	CP102162.1
sRNA-Spneu-5	Rattus norvegicus 18 BAC CH230-71N8 (Children's Hospital Oakland Research Institute) complete sequence	Rattus norvegicus	0.57	0.15	73.56	234684	CP102162.1
sRNA-Spneu-5	Ziziphus jujuba isolate TW-2024b chromosome 07	Ziziphus jujuba	0.51	0.42	71.25	34239812	CP102162.1
sRNA-Spneu-5	PREDICTED: Pseudophryne corroboree amphiregulin (AREG), transcript variant X2, mRNA	Pseudophryne corroboree	0.6	3	68.48	1193	CP102162.1
sRNA-Spneu-5	Synuchus vivalis isolate 202Sniv cytochrome oxidase subunit I (cox1) gene, partial cds; tRNA-Leu gene, complete sequence; and cytochrome oxidase subunit II (cox2) gene, complete cds; mitochondrial	Synuchus vivalis	0.25	3	86.84	1640	CP102162.1
sRNA-Spneu-5	PREDICTED: Pseudophryne corroboree amphiregulin (AREG), transcript variant X1, mRNA	Pseudophryne corroboree	0.6	3	68.48	1345	CP102162.1
sRNA-Spneu-5	Lotus japonicus genomic DNA, chromosome 3, clone: LjT17I11, TM2153	Lotus japonicus	0.28	3	83.33	209125	CP102162.1
sRNA-Spneu-5	Lotus japonicus genomic DNA, chromosome 3, clone: LjT39P06, TM2014, complete sequence	Lotus japonicus	0.28	3	83.33	83052	CP102162.1
sRNA-Spneu-5	Homo sapiens ZNF01 and HUMORFKG1B genes, partial sequence, complete sequence	Homo sapiens	0.64	8.1	68.69	312283	CP102162.1
sRNA-Spneu-5	Lotus japonicus genomic DNA, clone: LjT22H02, TM1533, complete sequence	Lotus japonicus	0.26	8.1	84.62	96623	CP102162.1
sRNA-Spneu-5	3_Tce_b3v08	Timema cristinae	0.55	8.1	66.27	365303	CP102162.1
sRNA-Spneu-5	Human DNA sequence from clone RP11-162G10 on chromosome 10, complete sequence	Homo sapiens	0.64	8.1	68.69	66975	CP102162.1
sRNA-Spneu-5	3_Tms_b3v08	Timema monikensis	0.55	8.1	66.27	491364	CP102162.1
sRNA-Efaec-6	PREDICTED: Lucilia sericata probable RNA helicase armi (LOC119608836), mRNA	Lucilia sericata	0.11	0.34	81.48	4375	XM_037963383.1
sRNA-Efaec-6	PREDICTED: Crotalus tigris lysine acetyltransferase 6B (KAT6B), transcript variant X5, mRNA	Crotalus tigris	0.19	2.5	70	7772	XM_037963383.1
sRNA-Efaec-6	PREDICTED: Crotalus tigris lysine acetyltransferase 6B (KAT6B), transcript variant X4, mRNA	Crotalus tigris	0.19	2.5	70	8505	XM_037963383.1
sRNA-Efaec-6	PREDICTED: Crotalus tigris lysine acetyltransferase 6B (KAT6B), transcript variant X2, mRNA	Crotalus tigris	0.19	2.5	70	8743	XM_037963383.1
sRNA-Efaec-6	PREDICTED: Crotalus tigris lysine acetyltransferase 6B (KAT6B), transcript variant X7, mRNA	Crotalus tigris	0.19	2.5	70	9309	XM_037963383.1
sRNA-Efaec-6	PREDICTED: Crotalus tigris lysine acetyltransferase 6B (KAT6B), transcript variant X3, mRNA	Crotalus tigris	0.19	2.5	70	9083	XM_037963383.1
sRNA-Efaec-6	PREDICTED: Crotalus tigris lysine acetyltransferase 6B (KAT6B), transcript variant X6, mRNA	Crotalus tigris	0.19	2.5	70	7678	XM_037963383.1
sRNA-Efaec-6	PREDICTED: Crotalus tigris lysine acetyltransferase 6B (KAT6B), transcript variant X1, mRNA	Crotalus tigris	0.19	2.5	70	9197	XM_037963383.1
sRNA-Efaec-6	PREDICTED: Lucilia cuprina probable RNA helicase armi (LOC111690725), mRNA	Lucilia cuprina	0.11	2.5	79.63	3634	XM_037963383.1
sRNA-Efaec-6	Calluna vulgaris genome assembly, chromosome: 1	Calluna vulgaris	0.15	6.6	71.83	83568965	XM_037963383.1
sRNA-Apleu-3	Culex pipiens quinquefasciatus, clone Culex pipiens quinquefasciatus-3940121D9, complete sequence	Culex quinquefasciatus	0.49	4e-21	89.69	108830	AC167968.5
sRNA-Apleu-3	Triticum aestivum mRNA, clone: tplb0021n20, cultivar Chinese Spring	Triticum aestivum	0.5	4e-21	88.89	6358	AC167968.5
sRNA-Apleu-3	Erebia flavofasciata genome assembly, chromosome: W	Erebia flavofasciata	0.6	9e-20	83.33	90188955	AC167968.5
sRNA-Apleu-3	PREDICTED: Drosophila ananassae pyridoxine/pyridoxamine 5'-phosphate oxidase (LOC123258003), mRNA	Drosophila ananassae	0.6	9e-20	83.33	2361	AC167968.5
sRNA-Apleu-3	Chain W, tRNA	Oryctolagus cuniculus	0.39	2e-19	97.4	77	AC167968.5
sRNA-Apleu-3	Chain Sm, tRNA (77-MER)	Saccharomyces cerevisiae S288C	0.38	6e-19	97.37	77	AC167968.5
sRNA-Apleu-3	Chain e, P/E-site tRNA	Saccharomyces cerevisiae	0.38	6e-19	97.37	77	AC167968.5
sRNA-Apleu-3	Chain S3, P-site_tRNA_chain_S3	Leishmania major strain Friedlin	0.39	2e-18	96.1	77	AC167968.5
sRNA-Apleu-3	Chain 2, tRNA	Sus scrofa	0.39	2e-18	96.1	77	AC167968.5
sRNA-Apleu-3	Oppiella nova	Oppiella nova	0.56	2e-18	82.91	53769	AC167968.5
sRNA-Apleu-3	Nitophyllum punctatum isolate PD2930 plastid, partial genome	Nitophyllum punctatum	0.79	5e-18	73.42	172845	AC167968.5
sRNA-Apleu-3	Chain DQ, tRNA	Saccharomyces cerevisiae	0.38	5e-18	96.05	77	AC167968.5
sRNA-Apleu-3	Chain S8, tRNA	Plasmodium falciparum 3D7	0.39	1e-17	96.1	76	AC167968.5
sRNA-Apleu-3	Oppiella nova	Oppiella nova	0.55	9e-17	81.42	10520	AC167968.5
sRNA-Apleu-3	Cyprideis torosa	Cyprideis torosa	0.64	2e-16	77.69	422544	AC167968.5
sRNA-Apleu-3	Zebrafish DNA sequence from clone RP71-42C1, complete sequence	Danio rerio	0.67	2e-16	75.37	162101	AC167968.5
sRNA-Apleu-3	Chain h, P-site tRNA	Giardia intestinalis assemblage A	0.38	2e-16	94.74	76	AC167968.5
sRNA-Apleu-3	Dasya binghamiae voucher UC2050572 plastid, complete genome	Dasya binghamiae	0.62	2e-16	79.03	177213	AC167968.5
sRNA-Apleu-3	Sonderella linearis isolate PD1151 chloroplast, complete genome	Sonderella linearis	0.54	2e-16	80.56	169619	AC167968.5
sRNA-Apleu-3	Vertebrata australis isolate PD931 chloroplast, complete genome	Vertebrata australis	0.42	6e-16	89.16	167318	AC167968.5
sRNA-Apleu-3	Oppiella nova	Oppiella nova	0.49	6e-16	91.14	18054	AC167968.5
sRNA-Apleu-3	Laurencia australis isolate B2P chloroplast, complete genome	Laurencia australis	0.8	2e-15	72.22	173808	AC167968.5
sRNA-Apleu-3	Dasysiphonia japonica isolate PD2948_3 plastid	Dasysiphonia japonica	0.69	2e-15	74.64	44819	AC167968.5
sRNA-Apleu-3	Chain Tb, tRNA (77-MER)	Saccharomyces cerevisiae S288C	0.38	2e-15	92.11	77	AC167968.5
sRNA-Apleu-3	Chain Tb, tRNA (77-MER)	Saccharomyces cerevisiae S288C	0.38	2e-15	92.11	77	AC167968.5
sRNA-Apleu-3	Erythrocystis saccata chloroplast, complete genome	Erythrocystis saccata	0.54	2e-15	79.63	165292	AC167968.5
sRNA-Apleu-3	Polysiphonia brodiei isolate PD516 chloroplast, complete genome	Leptosiphonia brodiei	0.64	2e-15	77.34	169795	AC167968.5
sRNA-Apleu-3	Vertebrata lanosa plastid, complete genome	Vertebrata lanosa	0.65	2e-15	75.38	167158	AC167968.5
sRNA-Apleu-3	Chaetoceros socialis chloroplast, complete genome	Chaetoceros socialis	0.51	2e-15	82.69	117717	AC167968.5
sRNA-Apleu-3	1_Tps_b3v08	Timema poppense	0.53	2e-15	82.08	17529	AC167968.5
sRNA-Apleu-3	Laurencia australis isolate B1P chloroplast, complete genome	Laurencia australis	0.8	2e-15	72.22	173810	AC167968.5
sRNA-Apleu-3	Laurencia obtusa isolate PD4197 chloroplast, complete genome	Laurencia obtusa	0.7	2e-15	73.57	172020	AC167968.5
sRNA-Apleu-3	Pedospumella sp. Jangsampo120217C5 leucoplast, complete genome	Pedospumella sp. Jangsampo120217C5	0.68	5e-15	75.18	58577	AC167968.5
sRNA-Apleu-3	Laurencia verruciformis isolate PD4142 chloroplast, complete genome	Laurencia verruciformis	0.72	5e-15	72.73	172933	AC167968.5
sRNA-Apleu-3	Stylonema alsidii strain SAG 2.94 chloroplast, complete genome	Stylonema alsidii	0.61	5e-15	78.05	204775	AC167968.5
sRNA-Apleu-3	Rhodogorgon sp. plastid, complete genome	Rhodogorgon sp.	0.58	5e-15	79.49	190860	AC167968.5
sRNA-Apleu-3	Porolithon onkodes voucher TRH A26-1494 plastid, complete genome	Porolithon onkodes	0.7	5e-15	75.86	170468	AC167968.5
sRNA-Apleu-3	Sphondylothamnion multifidum isolate PD2995 plastid	Sphondylothamnion multifidum	0.63	5e-15	76.38	170376	AC167968.5
sRNA-Apleu-3	Haslea nusantara chloroplast, complete genome	Haslea nusantara	0.65	5e-15	75.57	120448	AC167968.5
sRNA-Apleu-3	Vertebrata isogona isolate PD831 chloroplast, complete genome	Vertebrata isogona	0.4	1e-14	88.75	167445	AC167968.5
sRNA-Apleu-3	Cryptopleura ramosa isolate PD2928_6 plastid	Cryptopleura ramosa	0.54	1e-14	78.7	79318	AC167968.5
sRNA-Apleu-3	Griffithsia monilis chloroplast, complete genome	Griffithsia monilis	0.62	1e-14	76.98	178256	AC167968.5
sRNA-Apleu-3	Mazzaella laminarioides isolate Center_1 chloroplast, complete genome	Mazzaella laminarioides	0.67	1e-14	75	178961	AC167968.5
sRNA-Apleu-3	Cryptomonas curvata CCAP979/52 plastid DNA, complete genome	Cryptomonas curvata	0.46	1e-14	85.87	129974	AC167968.5
sRNA-Apleu-3	Campylaephora boydenii voucher ECY.CB1905NSR.001 plastid, complete genome	Campylaephora boydenii	0.55	1e-14	78.57	171790	AC167968.5
sRNA-Apleu-3	Laurencia elata isolate B2H chloroplast, complete genome	Corynecladia elata	0.7	1e-14	74.65	176465	AC167968.5
sRNA-Apleu-3	Platoma sp. KA-2024a chloroplast, complete genome	Platoma sp. KA-2024a	0.47	3e-14	83.87	177544	AC167968.5
sRNA-Apleu-3	Porphyrostromium boryanum voucher JAW4706 chloroplast clone contig 118, complete genome	Porphyrostromium boryanum	0.45	3e-14	84.27	180597	AC167968.5
sRNA-Apleu-3	Renouxia sp. plastid, complete genome	Renouxia sp.	0.46	3e-14	83.52	192307	AC167968.5
sRNA-Apleu-3	Chaetoceros gelidus isolate DM668 chloroplast, complete genome	Chaetoceros gelidus	0.42	3e-14	86.75	117569	AC167968.5
sRNA-Apleu-3	Aureoumbra lagunensis chloroplast, complete genome	Aureoumbra lagunensis	0.43	3e-14	85.88	94346	AC167968.5
sRNA-Apleu-3	Goniotrichopsis reniformis strain CCMP 3252 chloroplast, complete genome	Goniotrichopsis reniformis	0.38	3e-14	90.67	240595	AC167968.5
sRNA-Apleu-3	Phymatolithon calcareum isolate Tre04 chloroplast, complete genome	Phymatolithon calcareum	0.37	3e-14	91.78	186371	AC167968.5
sRNA-Apleu-3	Synarthrophyton chejuense plastid, complete genome	Synarthrophyton chejuense	0.63	3e-14	76.8	179264	AC167968.5
sRNA-Apleu-3	Mazzaella laminarioides isolate South_1 chloroplast, complete genome	Mazzaella laminarioides	0.67	3e-14	74.07	179020	AC167968.5
sRNA-Apleu-3	Corallina officinalis chloroplast, complete genome	Corallina officinalis	0.54	9e-14	79.09	178170	AC167968.5
sRNA-Apleu-3	Kuetzingia canaliculata isolate PD1540 chloroplast, complete genome	Kuetzingia canaliculata	0.78	9e-14	70.51	178949	AC167968.5
sRNA-Apleu-3	Phaeocystis globosa strain CNS00062 chloroplast, complete genome	Phaeocystis globosa	0.48	9e-14	82.29	106429	AC167968.5
sRNA-Apleu-3	Phaeocystis globosa strain CNS00075 chloroplast, complete genome	Phaeocystis globosa	0.48	9e-14	82.29	106359	AC167968.5
sRNA-Apleu-3	Gracilaria firma plastid, complete genome	Gracilaria firma	0.72	9e-14	72.92	187001	AC167968.5
sRNA-Apleu-3	Gayliella sp. plastid, partial genome	Gayliella sp.	0.43	9e-14	84.88	147381	AC167968.5
sRNA-Apleu-3	Hypnea brasiliensis isolate 91P plastid, complete genome	Hypnea brasiliensis	0.7	9e-14	73.24	173928	AC167968.5
sRNA-Apleu-3	Phaeocystis globosa strain CNS00065 chloroplast, complete genome	Phaeocystis globosa	0.48	9e-14	82.29	106360	AC167968.5
sRNA-Apleu-3	Osmundaria fimbriata isolate JW2841 chloroplast, complete genome	Osmundaria fimbriata	0.58	9e-14	78.45	183995	AC167968.5
sRNA-Apleu-3	Seminavis robusta strain D6 chloroplast, complete genome	Seminavis robusta	0.53	9e-14	79.25	150905	AC167968.5
sRNA-Apleu-3	Inkyuleea mariana isolate PD1141 plastid	Inkyuleea mariana	0.64	9e-14	74.22	178448	AC167968.5
sRNA-Apleu-3	Dasyclonium flaccidum isolate PD1087 chloroplast, complete genome	Dasyclonium flaccidum	0.47	9e-14	81.91	170203	AC167968.5
sRNA-Apleu-3	Corallina officinalis chloroplast, complete genome	Corallina officinalis	0.54	9e-14	79.09	178183	AC167968.5
sRNA-Apleu-3	Betaphycus gelatinus plastid, complete genome	Betaphycus gelatinus	0.38	9e-14	89.47	178394	AC167968.5
sRNA-Apleu-3	Tolypiocladia glomerulata isolate PD1825 chloroplast, complete genome	Tolypiocladia glomerulata	0.36	9e-14	91.67	165623	AC167968.5
sRNA-Apleu-3	Hypnea brasiliensis plastid, complete genome	Hypnea brasiliensis	0.7	9e-14	73.24	151109	AC167968.5
sRNA-Apleu-3	Mazzaella leptorhynchos chloroplast, complete genome	Mazzaella leptorhynchos	0.66	9e-14	74.63	179805	AC167968.5
sRNA-Apleu-3	Eucheuma denticulatum plastid, complete genome	Eucheuma denticulatum	0.63	9e-14	76.19	177003	AC167968.5
sRNA-Apleu-3	Corallina officinalis chloroplast, complete genome	Corallina officinalis	0.54	9e-14	79.09	178175	AC167968.5
sRNA-Apleu-3	Neogoniolithon spectabile plastid, complete genome	Neogoniolithon spectabile	0.36	9e-14	91.67	174280	AC167968.5
sRNA-Apleu-3	Phaeocystis globosa strain CNS00076 chloroplast, complete genome	Phaeocystis globosa	0.48	9e-14	82.29	106359	AC167968.5
sRNA-Apleu-3	Phaeocystis globosa strain CNS00064 chloroplast, complete genome	Phaeocystis globosa	0.48	9e-14	82.29	106360	AC167968.5
sRNA-Apleu-3	Corallina officinalis chloroplast, complete genome	Corallina officinalis	0.54	9e-14	79.09	178182	AC167968.5
sRNA-Apleu-3	Synarthrophyton patena plastid, complete genome	Synarthrophyton patena	0.36	9e-14	91.67	181685	AC167968.5
sRNA-Apleu-3	Lithothamnion corallioides isolate Lcor09 chloroplast, complete genome	Lithothamnion corallioides	0.36	9e-14	91.67	184960	AC167968.5
sRNA-Apleu-3	Phaeocystis globosa strain CNS00067 chloroplast, complete genome	Phaeocystis globosa	0.48	9e-14	82.29	106419	AC167968.5
sRNA-Apleu-3	Porphyridium aerugineum strain SAG 1380-2 chloroplast, complete genome	Porphyridium aerugineum	0.47	9e-14	82.98	201607	AC167968.5
sRNA-Apleu-3	Phaeocystis globosa strain CNS00066 chloroplast, complete genome	Phaeocystis globosa	0.48	9e-14	82.29	106360	AC167968.5
sRNA-Apleu-3	Riquetophycus sp. plastid, complete genome	Riquetophycus sp.	0.49	9e-14	82.65	180384	AC167968.5
sRNA-Apleu-3	Gracilaria changii chloroplast, complete genome	Gracilaria firma	0.72	9e-14	72.92	183855	AC167968.5
sRNA-Apleu-3	Storeatula sp. CCMP1868 plastid, complete genome	Storeatula sp. CCMP1868	0.44	9e-14	85.23	140953	AC167968.5
sRNA-Apleu-3	Chain Pt, P-site tRNA	Homo sapiens	0.38	9e-14	89.47	77	AC167968.5
sRNA-Apleu-3	Phaeocystis globosa strain CNS00063 chloroplast, complete genome	Phaeocystis globosa	0.48	9e-14	82.29	106360	AC167968.5
sRNA-Apleu-3	Sciadococcus taiwanensis plastid, complete genome	Sciadococcus taiwanensis	0.67	9e-14	73.53	208244	AC167968.5
sRNA-Apleu-3	Campylaephora sungminbooi plastid, complete genome	Campylaephora sungminbooi	0.38	2e-13	89.33	171914	AC167968.5
sRNA-Apleu-3	Liagora harveyana chloroplast, complete genome, isolate	Liagora harveyana	0.66	2e-13	75.18	182933	AC167968.5
sRNA-Apleu-3	Ahnfeltia fastigiata voucher SKK003978 plastid, complete genome	Ahnfeltia fastigiata	0.69	2e-13	73.15	193253	AC167968.5
sRNA-Apleu-3	Polysiphonia infestans isolate PD763 chloroplast, complete genome	Polysiphonia infestans	0.43	2e-13	84.71	165237	AC167968.5
sRNA-Apleu-3	Gracilaria flabelliformis subsp. simplex voucher ALCB65135 chloroplast, complete genome	Gracilaria flabelliformis subsp. simplex	0.61	2e-13	74.8	179295	AC167968.5
sRNA-Apleu-3	Laurencia sp. JFC0032 genome assembly CLC1, chromosome : plastid	Laurencia snackeyi	0.72	2e-13	71.33	174935	AC167968.5
sRNA-Apleu-3	Corallina chilensis voucher UC2050474 chloroplast, complete genome	Corallina chilensis	0.46	2e-13	83.87	178350	AC167968.5
sRNA-Apleu-3	Schimmelmannia schousboei plastid, complete genome	Schimmelmannia schousboei	0.64	2e-13	74.42	181030	AC167968.5
sRNA-Apleu-3	Galdieria partita NBRC 102759 chloroplast DNA, isolate: haploid clone N1	Galdieria partita	0.55	2e-13	79.28	167641	AC167968.5
sRNA-Apleu-3	Haramonas pauciplastida strain NIES-1870 plastid, complete genome	Haramonas pauciplastida	0.52	2e-13	79.05	177770	AC167968.5
sRNA-Apleu-3	Phaeocystis globosa strain CNS00093 chloroplast, complete genome	Phaeocystis globosa	0.48	2e-13	82.47	107414	AC167968.5
sRNA-Apleu-3	Ochrosphaera neapolitana strain CCAC 3688 B plastid, complete genome	Ochrosphaera neapolitana	0.52	2e-13	80	116906	AC167968.5
sRNA-Apleu-3	Chroodactylon ornatum strain SAG 103.79 chloroplast, complete genome	Chroodactylon ornatum	0.42	2e-13	85.88	207095	AC167968.5
sRNA-Apleu-3	Izziella formosana chloroplast, complete genome, isolate J.0158	Izziella formosana	0.37	2e-13	90.41	183248	AC167968.5
sRNA-Apleu-3	Bangiopsis subsimplex strain UTEX LB2854 chloroplast, complete genome	Bangiopsis subsimplex	0.37	2e-13	90.41	205002	AC167968.5
sRNA-Apleu-3	Dipterosiphonia australica isolate PD1107 chloroplast, complete genome	Dipterosiphonia australica	0.38	2e-13	89.33	169341	AC167968.5
sRNA-Apleu-3	Hypnea nidulans isolate FH111P plastid, complete genome	Hypnea nidulans	0.8	2e-13	70.44	173835	AC167968.5
sRNA-Apleu-3	Polysiphonia sertularioides isolate PD0001 chloroplast, complete genome	Polysiphonia sertularioides	0.38	2e-13	89.33	165214	AC167968.5
sRNA-Apleu-3	Sheathia arcuata chloroplast, complete genome	Sheathia arcuata	0.69	2e-13	71.53	187354	AC167968.5
sRNA-Apleu-3	Pyropia kinositae KINO_JP_2024 chloroplast NSA, complete genome	Pyropia kinositae	0.63	2e-13	73.72	191999	AC167968.5
sRNA-Apleu-3	Callithamnion tetricum isolate PD2927 plastid	Callithamnion tetricum	0.46	2e-13	82.42	166571	AC167968.5
sRNA-Apleu-3	Picocystis salinarum culture-collection CCMP:1897 chloroplast, complete genome	Picocystis salinarum	0.37	2e-13	90.41	81133	AC167968.5
sRNA-Apleu-3	Corallina ferreyrae voucher UC 1404138, Isotype (Corallina ferreyrai E.Y.Dawson, Acleto & Foldvik) plastid, complete genome	Corallina ferreyrae	0.46	2e-13	83.87	176889	AC167968.5
sRNA-Apleu-3	Tisochrysis lutea chloroplast, complete genome	Tisochrysis lutea	0.45	2e-13	83.52	105837	AC167968.5
sRNA-Apleu-3	Ceramium sungminbooi voucher UC2050592 plastid, complete genome	Campylaephora sungminbooi	0.38	2e-13	89.33	171923	AC167968.5
sRNA-Apleu-3	Polysiphonia sp. isolate JH1432 chloroplast, complete genome	Polysiphonia sp.	0.43	2e-13	84.71	172973	AC167968.5
sRNA-Apleu-3	Phaeocystis globosa strain CNS00087 chloroplast, complete genome	Phaeocystis globosa	0.48	2e-13	82.47	107945	AC167968.5
sRNA-Apleu-3	Chondria sp. (in: Rhodophyta) isolate PD1582 chloroplast, complete genome	Chondria sp. (in: red algae)	0.66	2e-13	73.76	175716	AC167968.5
sRNA-Apleu-3	Gracilaria firma voucher #FG54 chloroplast, complete genome	Gracilaria firma	0.72	2e-13	73.43	180042	AC167968.5
sRNA-Apleu-3	Cryptomonas tetrapyrenoidosa NIES-348 chloroplast DNA, complete genome	Cryptomonas tetrapyrenoidosa	0.43	2e-13	84.71	132527	AC167968.5
sRNA-Apleu-3	Schizymenia dubyi plastid, complete genome	Schizymenia dubyi	0.42	2e-13	85.54	183959	AC167968.5
sRNA-Apleu-3	Mazzaella membranacea chloroplast, complete genome	Mazzaella membranacea	0.42	2e-13	85.54	179761	AC167968.5
sRNA-Apleu-3	Bangiopsis subsimplex plastid, complete genome	Bangiopsis subsimplex	0.37	2e-13	90.41	204784	AC167968.5
sRNA-Apleu-3	Rhodospora sordida strain SAG 50.94 chloroplast, complete genome	Rhodospora sordida	0.37	2e-13	90.41	208685	AC167968.5
sRNA-Apleu-3	Phaeocystis globosa strain CNS00080 chloroplast, complete genome	Phaeocystis globosa	0.48	2e-13	82.47	107730	AC167968.5
sRNA-Apleu-3	Thaumatella adunca isolate PD1388 chloroplast, complete genome	Thaumatella adunca	0.38	2e-13	89.33	169659	AC167968.5
sRNA-Apleu-3	Phaeocystis antarctica strain CCMP1374 plastid, complete genome	Phaeocystis antarctica	0.42	2e-13	85.88	105512	AC167968.5
sRNA-Apleu-3	Staurastrum paradoxum isolate DM126 chloroplast, partial genome	Staurastrum paradoxum	0.39	2e-13	88.31	5521	AC167968.5
sRNA-Apleu-3	Phaeocystis globosa strain CNS00079 chloroplast, complete genome	Phaeocystis globosa	0.48	2e-13	82.47	107730	AC167968.5
sRNA-Apleu-3	Mazzaella laminarioides isolate North_1 chloroplast, complete genome	Mazzaella laminarioides	0.42	2e-13	85.54	179093	AC167968.5
sRNA-Apleu-3	Humulus japonicus seta1 DNA, sequence_id:scaffold0152	Humulus japonicus	0.39	2e-13	88.31	54069	AC167968.5
sRNA-Apleu-3	Isochrysis galbana isolate OA3011 chloroplast, complete genome	Isochrysis galbana	0.45	2e-13	83.52	105872	AC167968.5
sRNA-Apleu-3	Mastocarpus papillatus voucher UC2050562 plastid, complete genome	Mastocarpus papillatus	0.42	2e-13	85.54	184382	AC167968.5
sRNA-Apleu-3	Humulus japonicus seta1 DNA, sequence_id:scaffold0086	Humulus japonicus	0.39	2e-13	88.31	70340	AC167968.5
sRNA-Apleu-3	Bostrychia tenella isolate JW3079 chloroplast, complete genome	Bostrychia tenella	0.37	2e-13	90.41	170809	AC167968.5
sRNA-Apleu-3	Alaria marginata voucher HS-4 plastid, complete genome	Alaria marginata	0.41	7e-13	85.37	130556	AC167968.5
sRNA-Apleu-3	Saccharina longissima plastid, complete genome	Saccharina longissima	0.41	7e-13	85.37	130569	AC167968.5
sRNA-Apleu-3	Saccharina japonica cultivar 901 chloroplast, complete genome	Saccharina japonica	0.41	7e-13	85.37	130584	AC167968.5
sRNA-Apleu-3	Alaria crispa voucher A5 chloroplast, complete genome	Alaria crispa	0.41	7e-13	85.37	130608	AC167968.5
sRNA-Apleu-3	Alaria esculenta voucher A6 chloroplast, complete genome	Alaria esculenta	0.41	7e-13	85.37	130613	AC167968.5
sRNA-Apleu-3	Alaria esculenta voucher A14 chloroplast, complete genome	Alaria esculenta	0.41	7e-13	85.37	130615	AC167968.5
sRNA-Apleu-3	Undaria peterseniana chloroplast, complete genome	Undaria peterseniana	0.41	7e-13	85.37	130404	AC167968.5
sRNA-Apleu-3	Undaria pinnatifida chloroplast, complete genome	Undaria pinnatifida	0.41	7e-13	85.37	130358	AC167968.5
sRNA-Apleu-3	Undaria pinnatifida chloroplast, complete genome	Undaria pinnatifida	0.41	7e-13	85.37	130383	AC167968.5
sRNA-Apleu-3	Alaria esculenta voucher A13 chloroplast, complete genome	Alaria esculenta	0.41	7e-13	85.37	130611	AC167968.5
sRNA-Apleu-3	Alaria marginata voucher HP-15 plastid, complete genome	Alaria marginata	0.41	7e-13	85.37	130555	AC167968.5
sRNA-Apleu-3	Alaria esculenta voucher TTB000126 chloroplast, complete genome	Alaria esculenta	0.41	7e-13	85.37	130600	AC167968.5
sRNA-Apleu-3	Alaria esculenta voucher A23 chloroplast, complete genome	Alaria esculenta	0.41	7e-13	85.37	130610	AC167968.5
sRNA-Apleu-3	Mesostigma viride chloroplast, complete genome	Mesostigma viride	0.37	7e-13	89.19	118360	AC167968.5
sRNA-Apleu-3	Alaria marginata voucher HP-6 plastid, complete genome	Alaria marginata	0.41	7e-13	85.37	130566	AC167968.5
sRNA-Apleu-3	Macrocystis sp. isolate 501 chloroplast, complete genome	Macrocystis sp.	0.41	7e-13	85.37	130103	AC167968.5
sRNA-Apleu-3	Alaria sp. TTB000053 voucher TTB000053 chloroplast, complete genome	Alaria sp. TTB000053	0.41	7e-13	85.37	130576	AC167968.5
sRNA-Apleu-3	Undaria pinnatifida chloroplast, complete genome	Undaria pinnatifida	0.41	7e-13	85.37	130336	AC167968.5
sRNA-Apleu-3	Chondrus crispus chloroplast, complete genome	Chondrus crispus	0.66	7e-13	73.88	180102	AC167968.5
sRNA-Apleu-3	Alaria marginata voucher SAM3 plastid, complete genome	Alaria marginata	0.41	7e-13	85.37	130596	AC167968.5
sRNA-Apleu-3	Alaria marginata voucher KB-13 plastid, complete genome	Alaria marginata	0.41	7e-13	85.37	130569	AC167968.5
sRNA-Apleu-3	Pterygophora californica plastid, complete genome	Pterygophora californica	0.41	7e-13	85.37	130581	AC167968.5
sRNA-Apleu-3	Saccharina japonica cultivar Dongfang No.7 chloroplast, complete genome	Saccharina japonica	0.41	7e-13	85.37	130584	AC167968.5
sRNA-Apleu-3	Alaria marginata voucher SAM2 plastid, complete genome	Alaria marginata	0.41	7e-13	85.37	130613	AC167968.5
sRNA-Apleu-3	Alaria esculenta voucher TTB000136 chloroplast, complete genome	Alaria esculenta	0.41	7e-13	85.37	130600	AC167968.5
sRNA-Apleu-3	Alaria sp. TTB000023 voucher TTB000023 chloroplast, complete genome	Alaria sp. TTB000023	0.41	7e-13	85.37	130577	AC167968.5
sRNA-Apleu-3	Alaria marginata voucher HP-13 plastid, complete genome	Alaria marginata	0.41	7e-13	85.37	130571	AC167968.5
sRNA-Apleu-3	Alaria marginata voucher HS-10 plastid, complete genome	Alaria marginata	0.41	7e-13	85.37	130562	AC167968.5
sRNA-Apleu-3	Alaria marginata voucher HP-2 plastid, complete genome	Alaria marginata	0.41	7e-13	85.37	130579	AC167968.5
sRNA-Apleu-3	Alaria marginata voucher HP-12 plastid, complete genome	Alaria marginata	0.41	7e-13	85.37	130582	AC167968.5
sRNA-Apleu-3	Alaria esculenta voucher TTB000079 chloroplast, complete genome	Alaria esculenta	0.41	7e-13	85.37	130598	AC167968.5
sRNA-Apleu-3	Alaria praelonga strain KU-3288 chloroplast, complete genome	Alaria praelonga	0.41	7e-13	85.37	130514	AC167968.5
sRNA-Apleu-3	Gredgaria maugeana isolate PD1230 chloroplast, complete genome	Gredgaria maugeana	0.42	7e-13	84.52	167948	AC167968.5
sRNA-Apleu-3	Alaria marginata voucher SDB-5 plastid, complete genome	Alaria marginata	0.41	7e-13	85.37	130587	AC167968.5
sRNA-Apleu-3	Alaria esculenta voucher A15 chloroplast, complete genome	Alaria esculenta	0.41	7e-13	85.37	130604	AC167968.5
sRNA-Apleu-3	Alaria marginata voucher SAM14 plastid, complete genome	Alaria marginata	0.41	7e-13	85.37	130605	AC167968.5
sRNA-Apleu-3	Digenea simplex isolate PD1820 chloroplast, complete genome	Digenea simplex	0.62	7e-13	76.61	174848	AC167968.5
sRNA-Apleu-3	Erythrotrichia foliiformis voucher JAW4058 chloroplast clone contig 44, complete genome	Erythrotrichia foliiformis	0.42	7e-13	84.88	181380	AC167968.5
sRNA-Apleu-3	Haslea pseudostrearia strain SCCAP K-1594 chloroplast, complete genome	Haslea pseudostrearia	0.78	7e-13	69.87	135959	AC167968.5
sRNA-Apleu-3	Alaria marginata voucher KB-4 plastid, complete genome	Alaria marginata	0.41	7e-13	85.37	130587	AC167968.5
sRNA-Apleu-3	Cymathaere triplicata plastid, complete genome	Cymathaere triplicata	0.41	7e-13	85.37	130676	AC167968.5
sRNA-Apleu-3	Costaria costata chloroplast, complete genome	Costaria costata	0.41	7e-13	85.37	129947	AC167968.5
sRNA-Apleu-3	Alaria marginata voucher HP-10 plastid, complete genome	Alaria marginata	0.41	7e-13	85.37	130589	AC167968.5
sRNA-Apleu-3	Saccharina sp. Rongfu isolate Rongfu2009 chloroplast, complete genome	Saccharina sp. Rongfu	0.41	7e-13	85.37	130583	AC167968.5
sRNA-Apleu-3	Tayloriella tenebrosa voucher PD4020 plastid, complete genome	Tayloriella tenebrosa	0.36	7e-13	90.28	168123	AC167968.5
sRNA-Apleu-3	Lessonia spicata plastid, complete genome	Lessonia spicata	0.41	7e-13	85.37	130301	AC167968.5
sRNA-Apleu-3	Egregia menziesii plastid, complete genome	Egregia menziesii	0.41	7e-13	85.37	130044	AC167968.5
sRNA-Apleu-3	Alaria esculenta voucher TTB000061 chloroplast, complete genome	Alaria esculenta	0.41	7e-13	85.37	130632	AC167968.5
sRNA-Apleu-3	Saccharina japonica x Saccharina latissima cultivar Ailunwan chloroplast, complete genome	Saccharina japonica x Saccharina latissima	0.41	7e-13	85.37	130568	AC167968.5
sRNA-Apleu-3	Ecklonia radiata chloroplast, complete genome	Ecklonia radiata	0.41	7e-13	85.37	130955	AC167968.5
sRNA-Apleu-3	Mesostigma viride strain SAG 50-1 plastid, complete genome	Mesostigma viride	0.37	7e-13	89.19	120172	AC167968.5
sRNA-Apleu-3	Saccharina japonica x Saccharina latissima cultivar Sanhai chloroplast, complete genome	Saccharina japonica x Saccharina latissima	0.41	7e-13	85.37	130569	AC167968.5
sRNA-Apleu-3	Alaria marginata voucher SDB-6 plastid, complete genome	Alaria marginata	0.41	7e-13	85.37	130541	AC167968.5
sRNA-Apleu-3	Kumanoa americana plastid, complete genome	Kumanoa americana	0.71	7e-13	72.73	184025	AC167968.5
sRNA-Apleu-3	Alaria esculenta voucher TTB000198 chloroplast, complete genome	Alaria esculenta	0.41	7e-13	85.37	130597	AC167968.5
sRNA-Apleu-3	Lessonia flavicans voucher LEMAS0003 chloroplast, complete genome	Lessonia flavicans	0.41	7e-13	85.37	130085	AC167968.5
sRNA-Apleu-3	Alaria esculenta voucher TTB000070 chloroplast, complete genome	Alaria esculenta	0.41	7e-13	85.37	130598	AC167968.5
sRNA-Apleu-3	Alaria crispa voucher A6 chloroplast, complete genome	Alaria crispa	0.41	7e-13	85.37	130608	AC167968.5
sRNA-Apleu-3	Alaria esculenta voucher A11 chloroplast, complete genome	Alaria esculenta	0.41	7e-13	85.37	130615	AC167968.5
sRNA-Apleu-3	Alaria esculenta voucher A16 chloroplast, complete genome	Alaria esculenta	0.41	7e-13	85.37	130590	AC167968.5
sRNA-Apleu-3	Alaria marginata voucher SAM9 plastid, complete genome	Alaria marginata	0.41	7e-13	85.37	130615	AC167968.5
sRNA-Apleu-3	Lessonia spicata voucher DBM0003 plastid, complete genome	Lessonia spicata	0.41	7e-13	85.37	130305	AC167968.5
sRNA-Apleu-3	Alaria marginata voucher HS-2 chloroplast, complete genome	Alaria marginata	0.41	7e-13	85.37	130556	AC167968.5
sRNA-Apleu-3	Alaria marginata voucher HP-3 plastid, complete genome	Alaria marginata	0.41	7e-13	85.37	130571	AC167968.5
sRNA-Apleu-3	Postelsia palmaeformis plastid, complete genome	Postelsia palmaeformis	0.41	7e-13	85.37	129997	AC167968.5
sRNA-Apleu-3	Alaria marginata voucher SAM001 chloroplast, complete genome	Alaria marginata	0.41	7e-13	85.37	130602	AC167968.5
sRNA-Apleu-3	Alaria marginata voucher KB-3 plastid, complete genome	Alaria marginata	0.41	7e-13	85.37	130569	AC167968.5
sRNA-Apleu-3	Palisada intermedia chloroplast, complete genome	Palisada intermedia	0.7	7e-13	72.54	172793	AC167968.5
sRNA-Apleu-3	Pyropia haitanensis voucher PH-38 chloroplast, complete genome	Pyropia haitanensis	0.68	7e-13	72.67	195597	AC167968.5
sRNA-Apleu-3	Nuytsia floribunda voucher DLN 3080 chloroplast, complete genome	Nuytsia floribunda	0.62	7e-13	75.78	139027	AC167968.5
sRNA-Apleu-3	Ochromonas sp. CCMP1393 plastid, complete genome	Ochromonas sp. CCMP1393	0.37	7e-13	89.19	126746	AC167968.5
sRNA-Apleu-3	Alaria esculenta voucher AT006 chloroplast, complete genome	Alaria esculenta	0.41	7e-13	85.37	130596	AC167968.5
sRNA-Apleu-3	Lophurella sp. PDT-2023a voucher PD2877 chloroplast, complete genome	Lophurella pseudocorticata	0.44	7e-13	84.09	167005	AC167968.5
sRNA-Apleu-3	Eisenia bicyclis plastid, complete genome	Eisenia bicyclis	0.41	7e-13	85.37	130972	AC167968.5
sRNA-Apleu-3	Alaria marginata voucher HP-9 plastid, complete genome	Alaria marginata	0.41	7e-13	85.37	130562	AC167968.5
sRNA-Apleu-3	Gelidium gabrielsonii isolate Upper intertidal crevice, Hopkins Marine Station, Pacific Grove, California voucher UC2050580 plastid, complete genome	Gelidium gabrielsonii	0.63	7e-13	77.34	175499	AC167968.5
sRNA-Apleu-3	Alaria esculenta voucher TTB000090 chloroplast, complete genome	Alaria esculenta	0.41	7e-13	85.37	130603	AC167968.5
sRNA-Apleu-3	Neoporphyra haitanensis HAI_JP_2024 chloroplast NSA, complete genome	Pyropia haitanensis	0.68	7e-13	72.67	201308	AC167968.5
sRNA-Apleu-3	Alaria esculenta voucher TTB000069 chloroplast, complete genome	Alaria esculenta	0.41	7e-13	85.37	130593	AC167968.5
sRNA-Apleu-3	Alaria marginata voucher LP-11 plastid, complete genome	Alaria marginata	0.41	7e-13	85.37	130582	AC167968.5
sRNA-Apleu-3	Galdieria yellowstonensis isolate hsy245 plastid, complete genome	Galdieria yellowstonensis	0.6	7e-13	77.05	166209	AC167968.5
sRNA-Apleu-3	Hedophyllum nigripes plastid, complete genome	Hedophyllum nigripes	0.41	7e-13	85.37	130554	AC167968.5
sRNA-Apleu-3	Alaria marginata voucher HP-8 plastid, complete genome	Alaria marginata	0.41	7e-13	85.37	130594	AC167968.5
sRNA-Apleu-3	Calliarthron tuberculosum chloroplast, complete genome	Calliarthron tuberculosum	0.36	7e-13	90.28	178981	AC167968.5
sRNA-Apleu-3	Alaria esculenta voucher TTB000127 chloroplast, complete genome	Alaria esculenta	0.41	7e-13	85.37	130600	AC167968.5
sRNA-Apleu-3	Laminaria digitata chloroplast, complete genome	Laminaria digitata	0.41	7e-13	85.37	130377	AC167968.5
sRNA-Apleu-3	Alaria marginata voucher KB-2 plastid, complete genome	Alaria marginata	0.41	7e-13	85.37	130569	AC167968.5
sRNA-Apleu-3	Alaria esculenta voucher A4 chloroplast, complete genome	Alaria esculenta	0.41	7e-13	85.37	130615	AC167968.5
sRNA-Apleu-3	Alaria esculenta voucher TTB000194 chloroplast, complete genome	Alaria esculenta	0.41	7e-13	85.37	130591	AC167968.5
sRNA-Apleu-3	Alaria esculenta voucher A3 chloroplast, complete genome	Alaria esculenta	0.41	7e-13	85.37	130615	AC167968.5
sRNA-Apleu-3	Alaria sp. PI20 voucher PI20 chloroplast, complete genome	Alaria sp. PI20	0.41	7e-13	85.37	130570	AC167968.5
sRNA-Apleu-3	Alaria sp. TTB000026 voucher TTB000026 chloroplast, complete genome	Alaria sp. TTB000026	0.41	7e-13	85.37	130574	AC167968.5
sRNA-Apleu-3	Alaria esculenta strain KU-791 chloroplast, complete genome	Alaria esculenta	0.41	7e-13	85.37	130591	AC167968.5
sRNA-Apleu-3	Alaria marginata voucher HS-11 plastid, complete genome	Alaria marginata	0.41	7e-13	85.37	130556	AC167968.5
sRNA-Apleu-3	Porphyra pulchra plastid, complete genome	Pyropia pulchra	0.58	7e-13	76.72	194175	AC167968.5
sRNA-Apleu-3	Alaria esculenta voucher TTB000197 chloroplast, complete genome	Alaria esculenta	0.41	7e-13	85.37	130597	AC167968.5
sRNA-Apleu-3	Alaria marginata voucher KB-12 plastid, complete genome	Alaria marginata	0.41	7e-13	85.37	130569	AC167968.5
sRNA-Apleu-3	Lessoniopsis littoralis plastid, complete genome	Lessoniopsis littoralis	0.41	7e-13	85.37	130839	AC167968.5
sRNA-Apleu-3	Alaria esculenta voucher TTB000134 chloroplast, complete genome	Alaria esculenta	0.41	7e-13	85.37	130605	AC167968.5
sRNA-Apleu-3	Alaria esculenta voucher A8 chloroplast, complete genome	Alaria esculenta	0.41	7e-13	85.37	130625	AC167968.5
sRNA-Apleu-3	Alaria esculenta voucher A18 chloroplast, complete genome	Alaria esculenta	0.41	7e-13	85.37	130634	AC167968.5
sRNA-Apleu-3	Kappaphycus striatus plastid, complete genome	Kappaphycus striatus	0.71	7e-13	73.61	176763	AC167968.5
sRNA-Apleu-3	Alaria esculenta voucher A7 chloroplast, complete genome	Alaria esculenta	0.41	7e-13	85.37	130608	AC167968.5
sRNA-Apleu-3	Alaria marginata voucher KB-15 plastid, complete genome	Alaria marginata	0.41	7e-13	85.37	130569	AC167968.5
sRNA-Apleu-3	Pleonosporium borreri isolate PD2941_3 plastid	Pleonosporium borreri	0.36	7e-13	90.28	77716	AC167968.5
sRNA-Apleu-3	Dictyurus purpurascens isolate TZ0704 plastid	Dictyurus purpurascens	0.42	7e-13	85.71	173466	AC167968.5
sRNA-Apleu-3	Alaria marginata voucher LP-3 chloroplast, complete genome	Alaria marginata	0.41	7e-13	85.37	130572	AC167968.5
sRNA-Apleu-3	Alaria marginata voucher KB-7 plastid, complete genome	Alaria marginata	0.41	7e-13	85.37	130569	AC167968.5
sRNA-Apleu-3	Alaria esculenta voucher AT002 chloroplast, complete genome	Alaria esculenta	0.41	7e-13	85.37	130597	AC167968.5
sRNA-Apleu-3	Alaria esculenta voucher AT003 chloroplast, complete genome	Alaria esculenta	0.41	7e-13	85.37	130603	AC167968.5
sRNA-Apleu-3	Alaria esculenta voucher TTB000137 chloroplast, complete genome	Alaria esculenta	0.41	7e-13	85.37	130600	AC167968.5
sRNA-Apleu-3	Alaria marginata voucher SDB-14 plastid, complete genome	Alaria marginata	0.41	7e-13	85.37	130587	AC167968.5
sRNA-Apleu-3	Pleurophycus gardneri plastid, complete genome	Pleurophycus gardneri	0.41	7e-13	85.37	130987	AC167968.5
sRNA-Apleu-3	Gelidium kathyanniae isolate Saxicolous in mid-intertidal on shaded rock faces, China Rock, Pebble Beach, California voucher UC2050581 plastid, complete genome	Gelidium kathyanniae	0.63	7e-13	77.34	176549	AC167968.5
sRNA-Apleu-3	Alaria marginata voucher HS-12 plastid, complete genome	Alaria marginata	0.41	7e-13	85.37	130561	AC167968.5
sRNA-Apleu-3	Macrocystis pyrifera plastid, complete genome	Macrocystis pyrifera	0.41	7e-13	85.37	130196	AC167968.5
sRNA-Apleu-3	Undaria pinnatifida chloroplast, complete genome	Undaria pinnatifida	0.41	7e-13	85.37	130358	AC167968.5
sRNA-Apleu-3	Alaria marginata voucher HS-6 plastid, complete genome	Alaria marginata	0.41	7e-13	85.37	130556	AC167968.5
sRNA-Apleu-3	Alaria sp. PI001 voucher PI001 chloroplast, complete genome	Alaria sp. PI001	0.41	7e-13	85.37	130576	AC167968.5
sRNA-Apleu-3	Alaria esculenta voucher A9 chloroplast, complete genome	Alaria esculenta	0.41	7e-13	85.37	130616	AC167968.5
sRNA-Apleu-3	Alaria marginata voucher HP-4 chloroplast, complete genome	Alaria marginata	0.41	7e-13	85.37	130582	AC167968.5
sRNA-Apleu-3	Saccharina sp. isolate ye-E chloroplast, complete genome	Saccharina sp.	0.41	7e-13	85.37	130624	AC167968.5
sRNA-Apleu-3	Arthrothamnus bifidus plastid, complete genome	Arthrothamnus bifidus	0.41	7e-13	85.37	130498	AC167968.5
sRNA-Apleu-3	Vertebrata thuyoides isolate PD546 chloroplast, complete genome	Vertebrata thuyoides	0.36	7e-13	90.28	168951	AC167968.5
sRNA-Apleu-3	Symphyocladia dendroidea isolate JW3780 chloroplast, complete genome	Symphyocladiella dendroidea	0.36	7e-13	90.28	171837	AC167968.5
sRNA-Apleu-3	Alaria esculenta voucher TTB000131 chloroplast, complete genome	Alaria esculenta	0.41	7e-13	85.37	130600	AC167968.5
sRNA-Apleu-3	Antithamnion hubbsii isolate PD2206 plastid	Antithamnion hubbsii	0.48	7e-13	80.21	152684	AC167968.5
sRNA-Apleu-3	Polysiphonia elongata isolate PD547 chloroplast, complete genome	Polysiphonia elongata	0.36	7e-13	90.28	168290	AC167968.5
sRNA-Apleu-3	Alaria marginata voucher HS-1 plastid, complete genome	Alaria marginata	0.41	7e-13	85.37	130556	AC167968.5
sRNA-Apleu-3	Alaria crassifolia strain KU-1164 chloroplast, complete genome	Alaria crassifolia	0.41	7e-13	85.37	130514	AC167968.5
sRNA-Apleu-3	Alaria marginata voucher SAM15 plastid, complete genome	Alaria marginata	0.41	7e-13	85.37	130615	AC167968.5
sRNA-Apleu-3	Laminaria rodriguezii chloroplast, complete genome	Laminaria rodriguezii	0.41	7e-13	85.37	130541	AC167968.5
sRNA-Apleu-3	Gelidium sinicola voucher UC276620, Holotype specimen of Gelidium sinicola plastid, complete genome	Gelidium sinicola	0.63	7e-13	77.34	177095	AC167968.5
sRNA-Apleu-3	Alaria marginata voucher HP-14 plastid, complete genome	Alaria marginata	0.41	7e-13	85.37	130580	AC167968.5
sRNA-Apleu-3	Harveyella mirabilis plastid	Harveyella mirabilis	0.41	7e-13	85.37	90654	AC167968.5
sRNA-Apleu-3	Alaria marginata voucher HS-13 plastid, complete genome	Alaria marginata	0.41	7e-13	85.37	130562	AC167968.5
sRNA-Apleu-3	Alaria crispa voucher A1 chloroplast, complete genome	Alaria crispa	0.41	7e-13	85.37	130588	AC167968.5
sRNA-Apleu-3	Dasya naccarioides isolate PD888 chloroplast, complete genome	Dasya naccarioides	0.69	7e-13	72.46	170970	AC167968.5
sRNA-Apleu-3	Alaria marginata voucher SAM4 plastid, complete genome	Alaria marginata	0.41	7e-13	85.37	130607	AC167968.5
sRNA-Apleu-3	Alaria esculenta voucher TTB000086 chloroplast, complete genome	Alaria esculenta	0.41	7e-13	85.37	130603	AC167968.5
sRNA-Apleu-3	Alaria esculenta voucher TTB000084 chloroplast, complete genome	Alaria esculenta	0.41	7e-13	85.37	130603	AC167968.5
sRNA-Apleu-3	Ecklonia stolonifera plastid, complete genome	Ecklonia cava subsp. stolonifera	0.41	7e-13	85.37	130841	AC167968.5
sRNA-Apleu-3	Alaria marginata voucher KB-8 plastid, complete genome	Alaria marginata	0.41	7e-13	85.37	130569	AC167968.5
sRNA-Apleu-3	Alaria marginata voucher SDB-1 plastid, complete genome	Alaria marginata	0.41	7e-13	85.37	130569	AC167968.5
sRNA-Apleu-3	Alaria marginata voucher HP-7 plastid, complete genome	Alaria marginata	0.41	7e-13	85.37	130562	AC167968.5
sRNA-Apleu-3	Saccharina subsessilis plastid, complete genome	Saccharina subsessilis	0.41	7e-13	85.37	130548	AC167968.5
sRNA-Apleu-3	Alaria esculenta voucher TTB000093 chloroplast, complete genome	Alaria esculenta	0.41	7e-13	85.37	130594	AC167968.5
sRNA-Apleu-3	Costaria costata plastid, complete genome	Costaria costata	0.41	7e-13	85.37	129939	AC167968.5
sRNA-Apleu-3	Alaria esculenta voucher TTB000140 chloroplast, complete genome	Alaria esculenta	0.41	7e-13	85.37	130600	AC167968.5
sRNA-Apleu-3	Polysiphonia stricta isolate PD550 chloroplast, complete genome	Polysiphonia stricta	0.41	7e-13	85.37	169061	AC167968.5
sRNA-Apleu-3	Aureophycus aleuticus plastid, complete genome	Aureophycus aleuticus	0.41	7e-13	85.37	130110	AC167968.5
sRNA-Apleu-3	Chroomonas mesostigmatica CCMP1168 chloroplast, complete genome	Chroomonas mesostigmatica CCMP1168	0.52	7e-13	78.85	139403	AC167968.5
sRNA-Apleu-3	Chroomonas placoidea strain CCAP978/8 plastid, complete genome	Chroomonas placoidea	0.52	7e-13	78.85	139432	AC167968.5
sRNA-Apleu-3	Glaucosphaera vacuolata strain SAG 13.82 chloroplast, complete genome	Glaucosphaera vacuolata	0.39	7e-13	87.18	475182	AC167968.5
sRNA-Apleu-3	Alaria marginata voucher SDB-15 chloroplast, complete genome	Alaria marginata	0.41	7e-13	85.37	130575	AC167968.5
sRNA-Apleu-3	Saccharina latissima strain ye-c14 chloroplast, complete genome	Saccharina latissima	0.41	7e-13	85.37	130619	AC167968.5
sRNA-Apleu-3	Agarum clathratum plastid, complete genome	Agarum clathratum	0.41	7e-13	85.37	130296	AC167968.5
sRNA-Apleu-3	Ecklonia arborea plastid, complete genome	Ecklonia arborea	0.41	7e-13	85.37	130965	AC167968.5
sRNA-Apleu-3	Alaria esculenta voucher TTB000130 chloroplast, complete genome	Alaria esculenta	0.41	7e-13	85.37	130600	AC167968.5
sRNA-Apleu-3	Echinothamnion sp. voucher ASR228 chloroplast, complete genome	Echinothamnion sp.	0.36	7e-13	90.28	167812	AC167968.5
sRNA-Apleu-3	Lessonia nigrescens chloroplast, complete genome	Lessonia nigrescens	0.41	7e-13	85.37	130317	AC167968.5
sRNA-Apleu-3	Alaria esculenta voucher A19 chloroplast, complete genome	Alaria esculenta	0.41	7e-13	85.37	130620	AC167968.5
sRNA-Apleu-3	Gelidium vagum plastid, complete genome	Gelidium vagum	0.43	7e-13	84.88	179853	AC167968.5
sRNA-Apleu-3	Alaria marginata voucher KB-6 plastid, complete genome	Alaria marginata	0.41	7e-13	85.37	130569	AC167968.5
sRNA-Apleu-3	Saccharina japonica cultivar Fujian chloroplast, complete genome	Saccharina japonica	0.41	7e-13	85.37	130569	AC167968.5
sRNA-Apleu-3	Lophurella hookeriana voucher Y1 chloroplast, complete genome	Lophurella hookeriana	0.42	7e-13	84.52	168141	AC167968.5
sRNA-Apleu-3	Alaria marginata voucher HS-7 plastid, complete genome	Alaria marginata	0.41	7e-13	85.37	130556	AC167968.5
sRNA-Apleu-3	Echinothamnion sp. voucher ASR226 chloroplast, complete genome	Echinothamnion sp.	0.36	7e-13	90.28	167824	AC167968.5
sRNA-Apleu-3	Alaria esculenta voucher TTB000092 chloroplast, complete genome	Alaria esculenta	0.41	7e-13	85.37	130598	AC167968.5
sRNA-Apleu-3	Alaria marginata voucher SDB-9 plastid, complete genome	Alaria marginata	0.41	7e-13	85.37	130575	AC167968.5
sRNA-Apleu-3	Erythrotrichia carnea voucher JAW4057 chloroplast clone contig 94, complete genome	Erythrotrichia carnea	0.38	7e-13	88.16	179843	AC167968.5
sRNA-Apleu-3	Alaria esculenta voucher A5 chloroplast, complete genome	Alaria esculenta	0.41	7e-13	85.37	130616	AC167968.5
sRNA-Apleu-3	Alaria esculenta voucher TTB000083 chloroplast, complete genome	Alaria esculenta	0.41	7e-13	85.37	130606	AC167968.5
sRNA-Apleu-3	Alaria esculenta voucher TTB000076 chloroplast, complete genome	Alaria esculenta	0.41	7e-13	85.37	130593	AC167968.5
sRNA-Apleu-3	Alaria esculenta voucher A22 chloroplast, complete genome	Alaria esculenta	0.41	7e-13	85.37	130606	AC167968.5
sRNA-Apleu-3	Alaria marginata voucher SAM8 plastid, complete genome	Alaria marginata	0.41	7e-13	85.37	130612	AC167968.5
sRNA-Apleu-3	Pseudo-nitzschia multiseries chloroplast, complete genome	Pseudo-nitzschia multiseries	0.63	7e-13	74.63	111539	AC167968.5
sRNA-Apleu-3	Saccharina japonica cultivar HuangGuan No.1 plastid, complete genome	Saccharina japonica	0.41	7e-13	85.37	130564	AC167968.5
sRNA-Apleu-3	Saccharina japonica strain H10 chloroplast, complete genome	Saccharina japonica	0.41	7e-13	85.37	130569	AC167968.5
sRNA-Apleu-3	Alaria esculenta voucher A10 chloroplast, complete genome	Alaria esculenta	0.41	7e-13	85.37	130615	AC167968.5
sRNA-Apleu-3	Alaria marginata voucher SAM13 plastid, complete genome	Alaria marginata	0.41	7e-13	85.37	130593	AC167968.5
sRNA-Apleu-3	Alaria marginata voucher HS-9 plastid, complete genome	Alaria marginata	0.41	7e-13	85.37	130562	AC167968.5
sRNA-Apleu-3	Anotrichium furcellatum isolate PD2933 plastid	Anotrichium furcellatum	0.41	7e-13	85.37	170238	AC167968.5
sRNA-Apleu-3	Bostrychia simpliciuscula isolate JW3897 chloroplast, complete genome	Bostrychia simpliciuscula	0.39	7e-13	87.18	167514	AC167968.5
sRNA-Apleu-3	Alaria esculenta voucher TTB000199 chloroplast, complete genome	Alaria esculenta	0.41	7e-13	85.37	130591	AC167968.5
sRNA-Apleu-3	Alaria esculenta voucher TTB000067 chloroplast, complete genome	Alaria esculenta	0.41	7e-13	85.37	130603	AC167968.5
sRNA-Apleu-3	Alaria esculenta voucher TTB000125 chloroplast, complete genome	Alaria esculenta	0.41	7e-13	85.37	130600	AC167968.5
sRNA-Apleu-3	Macrocystis pyrifera chloroplast, complete genome	Macrocystis pyrifera	0.41	7e-13	85.37	130201	AC167968.5
sRNA-Apleu-3	Alaria esculenta chloroplast, complete genome	Alaria esculenta	0.41	7e-13	85.37	130604	AC167968.5
sRNA-Apleu-3	Alaria marginata voucher LP-10 plastid, complete genome	Alaria marginata	0.41	7e-13	85.37	130596	AC167968.5
sRNA-Apleu-3	Costaria costata plastid, complete genome	Costaria costata	0.41	7e-13	85.37	129931	AC167968.5
sRNA-Apleu-3	Alaria marginata voucher HP-5 plastid, complete genome	Alaria marginata	0.41	7e-13	85.37	130589	AC167968.5
sRNA-Apleu-3	Haslea karadagensis strain 80424C chloroplast, complete genome	Haslea karadagensis	0.51	7e-13	80.39	121531	AC167968.5
sRNA-Apleu-3	Gelidium galapagense voucher UC1884224, Holotype specimen of Gelidium galapagense W.R.Taylor plastid, complete genome	Gelidium galapagense	0.63	7e-13	77.34	176601	AC167968.5
sRNA-Apleu-3	Alaria esculenta voucher A17 chloroplast, complete genome	Alaria esculenta	0.41	7e-13	85.37	130611	AC167968.5
sRNA-Apleu-3	Gelidium coulteri voucher UC2050582 plastid, complete genome	Gelidium coulteri	0.63	7e-13	77.34	177099	AC167968.5
sRNA-Apleu-3	Polysiphonia scopulorum isolate PD899 chloroplast, complete genome	Polysiphonia scopulorum	0.36	7e-13	90.28	168001	AC167968.5
sRNA-Apleu-3	Alaria crispa chloroplast, complete genome	Alaria crispa	0.41	7e-13	85.37	130587	AC167968.5
sRNA-Apleu-3	Mesostigma viride strain NIES-477 plastid, complete genome	Mesostigma viride	0.37	7e-13	89.19	118360	AC167968.5
sRNA-Apleu-3	Galdieria yellowstonensis strain 108.79 E11 plastid, complete genome	Galdieria yellowstonensis	0.6	7e-13	77.05	166213	AC167968.5
sRNA-Apleu-3	Saccharina sp. ye-B chloroplast, complete genome	Saccharina sp. ye-B	0.41	7e-13	85.37	130587	AC167968.5
sRNA-Apleu-3	Alaria marginata voucher KB-9 plastid, complete genome	Alaria marginata	0.41	7e-13	85.37	130569	AC167968.5
sRNA-Apleu-3	Alaria esculenta voucher TTB000139 chloroplast, complete genome	Alaria esculenta	0.41	7e-13	85.37	130598	AC167968.5
sRNA-Apleu-3	Alaria esculenta voucher TTB000062 chloroplast, complete genome	Alaria esculenta	0.41	7e-13	85.37	130598	AC167968.5
sRNA-Apleu-3	Alaria esculenta voucher TTB000132 chloroplast, complete genome	Alaria esculenta	0.41	7e-13	85.37	130794	AC167968.5
sRNA-Apleu-3	Lessonia variegata plastid, complete genome	Lessonia variegata	0.41	7e-13	85.37	130340	AC167968.5
sRNA-Apleu-3	Polysiphonia schneideri isolate PD1720 chloroplast, complete genome	Kapraunia schneideri	0.42	7e-13	84.52	163271	AC167968.5
sRNA-Apleu-3	Alaria esculenta voucher AT004 chloroplast, complete genome	Alaria esculenta	0.41	7e-13	85.37	130591	AC167968.5
sRNA-Apleu-3	Alaria esculenta voucher A2 chloroplast, complete genome	Alaria esculenta	0.41	7e-13	85.37	130615	AC167968.5
sRNA-Apleu-3	Alaria marginata voucher KB-5 plastid, complete genome	Alaria marginata	0.41	7e-13	85.37	130569	AC167968.5
sRNA-Apleu-3	Alaria marginata voucher KB-10 chloroplast, complete genome	Alaria marginata	0.41	7e-13	85.37	130570	AC167968.5
sRNA-Apleu-3	Alaria esculenta voucher TTB000192 chloroplast, complete genome	Alaria esculenta	0.41	7e-13	85.37	130591	AC167968.5
sRNA-Apleu-3	Alaria marginata plastid, complete genome	Alaria marginata	0.41	7e-13	85.37	130568	AC167968.5
sRNA-Apleu-3	Laminaria ephemera plastid, complete genome	Laminaria ephemera	0.41	7e-13	85.37	130610	AC167968.5
sRNA-Apleu-3	Alaria marginata voucher SAM11 plastid, complete genome	Alaria marginata	0.41	7e-13	85.37	130596	AC167968.5
sRNA-Apleu-3	Lessonia trabeculata chloroplast, complete genome	Lessonia trabeculata	0.41	7e-13	85.37	130389	AC167968.5
sRNA-Apleu-3	Rhodomelopsis africana voucher GWS036468 plastid, complete genome	Rhodomelopsis africana	0.36	7e-13	90.28	168020	AC167968.5
sRNA-Apleu-3	Dictyoneurum californicum plastid, complete genome	Dictyoneurum californicum	0.41	7e-13	85.37	130588	AC167968.5
sRNA-Apleu-3	Dasyclonium incisum isolate PD2875 chloroplast, complete genome	Dasyclonium incisum	0.36	7e-13	90.28	171416	AC167968.5
sRNA-Apleu-3	Alaria marginata voucher SAM7 plastid, complete genome	Alaria marginata	0.41	7e-13	85.37	130621	AC167968.5
sRNA-Apleu-3	Hypnea pannosa isolate HV05551 plastid	Hypnea pannosa	0.63	7e-13	74.6	173112	AC167968.5
sRNA-Apleu-3	Aphanocladia delicatula voucher ASR196 chloroplast, complete genome	Aphanocladia delicatula	0.42	7e-13	84.52	167899	AC167968.5
sRNA-Apleu-3	Laminaria solidungula chloroplast, complete genome	Laminaria solidungula	0.41	7e-13	85.37	130784	AC167968.5
sRNA-Apleu-3	Alaria marginata voucher KB-14 plastid, complete genome	Alaria marginata	0.41	7e-13	85.37	130569	AC167968.5
sRNA-Apleu-3	Saccharina japonica cultivar Zaoshu chloroplast, complete genome	Saccharina japonica	0.41	7e-13	85.37	130584	AC167968.5
sRNA-Apleu-3	Alaria esculenta voucher TTB000135 chloroplast, complete genome	Alaria esculenta	0.41	7e-13	85.37	130600	AC167968.5
sRNA-Apleu-3	Crouania attenuata isolate PD2952 plastid	Crouania attenuata	0.41	7e-13	85.37	175644	AC167968.5
sRNA-Apleu-3	Pseudo-nitzschia multiseries isolate CNS00159 chloroplast, complete genome	Pseudo-nitzschia multiseries	0.64	7e-13	73.94	123195	AC167968.5
sRNA-Apleu-3	Alaria esculenta voucher A12 chloroplast, complete genome	Alaria esculenta	0.41	7e-13	85.37	130638	AC167968.5
sRNA-Apleu-3	Alaria marginata strain KU-793 chloroplast, complete genome	Alaria marginata	0.41	7e-13	85.37	130589	AC167968.5
sRNA-Apleu-3	Ecklonia maxima chloroplast, complete genome	Ecklonia maxima	0.41	7e-13	85.37	130900	AC167968.5
sRNA-Apleu-3	Alaria marginata voucher SDB-8 plastid, complete genome	Alaria marginata	0.41	7e-13	85.37	130569	AC167968.5
sRNA-Apleu-3	Macrocystis integrifolia chloroplast, complete genome	Macrocystis integrifolia	0.41	7e-13	85.37	129320	AC167968.5
sRNA-Apleu-3	Dasyclonium incisum isolate PD3581 chloroplast, complete genome	Dasyclonium incisum	0.36	7e-13	90.28	170284	AC167968.5
sRNA-Apleu-3	Alaria marginata voucher SDB-10 plastid, complete genome	Alaria marginata	0.41	7e-13	85.37	130569	AC167968.5
sRNA-Apleu-3	Alaria marginata voucher LP-2 plastid, complete genome	Alaria marginata	0.41	7e-13	85.37	130580	AC167968.5
sRNA-Apleu-3	Alaria marginata voucher SDB-13 plastid, complete genome	Alaria marginata	0.41	7e-13	85.37	130575	AC167968.5
sRNA-Apleu-3	Alaria marginata voucher SAM6 plastid, complete genome	Alaria marginata	0.41	7e-13	85.37	130596	AC167968.5
sRNA-Apleu-3	Undaria pinnatifida chloroplast, complete genome	Undaria pinnatifida	0.41	7e-13	85.37	130358	AC167968.5
sRNA-Apleu-3	Melanothamnus harveyi isolate PD890 chloroplast, complete genome	Melanothamnus harveyi	0.36	7e-13	90.28	164979	AC167968.5
sRNA-Apleu-3	Saccharina japonica chloroplast, complete genome	Saccharina japonica	0.41	7e-13	85.37	130584	AC167968.5
sRNA-Apleu-3	Dasyclonium incisum isolate PD2724 chloroplast, complete genome	Dasyclonium incisum	0.36	7e-13	90.28	170371	AC167968.5
sRNA-Apleu-3	Alaria marginata voucher HS-15 plastid, complete genome	Alaria marginata	0.41	7e-13	85.37	130556	AC167968.5
sRNA-Apleu-3	Alaria esculenta voucher TTB000082 chloroplast, complete genome	Alaria esculenta	0.41	7e-13	85.37	130603	AC167968.5
sRNA-Apleu-3	Lithothamnion sp. plastid, complete genome	Lithothamnion sp.	0.36	7e-13	90.28	183822	AC167968.5
sRNA-Apleu-3	Alaria esculenta voucher TTB000074 chloroplast, complete genome	Alaria esculenta	0.41	7e-13	85.37	130603	AC167968.5
sRNA-Apleu-3	Alaria marginata voucher HS-3 plastid, complete genome	Alaria marginata	0.41	7e-13	85.37	130568	AC167968.5
sRNA-Apleu-3	Chondrus crispus plastid complete genome, strain PCG	Chondrus crispus	0.66	7e-13	73.88	180086	AC167968.5
sRNA-Apleu-3	Alaria esculenta voucher TTB000068 chloroplast, complete genome	Alaria esculenta	0.41	7e-13	85.37	130603	AC167968.5
sRNA-Apleu-3	Alaria esculenta voucher TTB000078 chloroplast, complete genome	Alaria esculenta	0.41	7e-13	85.37	130598	AC167968.5
sRNA-Apleu-3	Ecklonia radicosa plastid, complete genome	Ecklonia radicosa	0.41	7e-13	85.37	130860	AC167968.5
sRNA-Apleu-3	Batrachospermum sp. strain SAS-FKP1901 chloroplast, complete genome	Batrachospermum sp.	0.37	7e-13	89.19	184902	AC167968.5
sRNA-Apleu-3	Alaria esculenta voucher TTB000089 chloroplast, complete genome	Alaria esculenta	0.41	7e-13	85.37	130613	AC167968.5
sRNA-Apleu-3	Ecklonia cava plastid, complete genome	Ecklonia cava	0.41	7e-13	85.37	130837	AC167968.5
sRNA-Apleu-3	Alaria marginata voucher SAM5 plastid, complete genome	Alaria marginata	0.41	7e-13	85.37	130596	AC167968.5
sRNA-Apleu-3	Cryptomonas curvata strain CNUKR plastid, complete genome	Cryptomonas curvata	0.42	2e-12	84.34	128285	AC167968.5
sRNA-Apleu-3	Phaeodactylum tricornutum strain ICE-H chloroplast, complete genome	Phaeodactylum tricornutum	0.65	2e-12	73.64	117363	AC167968.5
sRNA-Apleu-3	Polyopes polyideoides chloroplast, complete genome	Polyopes polyideoides	0.42	2e-12	84.34	201550	AC167968.5
sRNA-Apleu-3	Galdieria sulphuraria isolate DBV011 plastid, complete genome	Galdieria sulphuraria	0.73	2e-12	72.11	167117	AC167968.5
sRNA-Apleu-3	Pseudo-nitzschia pungens isolate CNS00141 chloroplast, complete genome	Pseudo-nitzschia pungens	0.64	2e-12	73.33	124309	AC167968.5
sRNA-Apleu-3	Gracilaria isabellana voucher ALCB60808 chloroplast, complete genome	Gracilaria isabellana	0.61	2e-12	74.42	181790	AC167968.5
sRNA-Apleu-3	Dasyclonium adiantiforme isolate ASR78 chloroplast, complete genome	Dasyclonium adiantiforme	0.38	2e-12	88	170385	AC167968.5
sRNA-Apleu-3	Ceramium japonicum plastid, complete genome	Ceramothamnion japonicum	0.38	2e-12	88	171634	AC167968.5
sRNA-Apleu-3	Polyopes affinis chloroplast, complete genome	Polyopes affinis	0.42	2e-12	84.34	196173	AC167968.5
sRNA-Apleu-3	Cyanophora paradoxa cyanelle, complete genome	Cyanophora paradoxa	0.38	2e-12	88	135599	AC167968.5
sRNA-Apleu-3	Dasyclonium incisum isolate PD4434 chloroplast, complete genome	Dasyclonium incisum	0.38	2e-12	88	169632	AC167968.5
sRNA-Apleu-3	Apoglossum ruscifolium isolate PD2929_4_ plastid	Apoglossum ruscifolium	0.38	2e-12	88	84340	AC167968.5
sRNA-Apleu-3	Caulacanthus ustulatus isolate FH24P plastid, complete genome	Caulacanthus ustulatus	0.72	2e-12	72.19	173754	AC167968.5
sRNA-Apleu-3	Wrangelia sp. isolate PD2766_5 plastid, partial genome	Wrangelia sp.	0.38	2e-12	88	35573	AC167968.5
sRNA-Apleu-3	Grateloupia asiatica chloroplast, complete genome	Grateloupia asiatica	0.37	2e-12	89.04	189389	AC167968.5
sRNA-Apleu-3	Akkesiphycus lubricus plastid, complete genome	Akkesiphycus lubricus	0.36	2e-12	90.14	128910	AC167968.5
sRNA-Apleu-3	Rhodomela confervoides isolate PD508 chloroplast, complete genome	Rhodomela confervoides	0.38	2e-12	88	175951	AC167968.5
sRNA-Apleu-3	Gracilaria spinulosa plastid, complete genome	Gracilaria spinulosa	0.57	2e-12	77.39	179082	AC167968.5
sRNA-Apleu-3	Erythroglossum lusitanicum isolate PD2950_5 plastid	Erythroglossum lusitanicum	0.63	2e-12	75.2	20199	AC167968.5
sRNA-Apleu-3	Dasyclonium incisum isolate PD4683 chloroplast, complete genome	Dasyclonium incisum	0.38	2e-12	88	170141	AC167968.5
sRNA-Apleu-3	Colpomenia sinuosa chloroplast, complete genome	Colpomenia sinuosa	0.36	2e-12	90.14	135967	AC167968.5
sRNA-Apleu-3	Tsunamia transpacifica voucher JAW4874 chloroplast, complete genome	Tsunamia transpacifica	0.37	2e-12	89.04	206801	AC167968.5
sRNA-Apleu-3	Phacelocarpus tortuosus chloroplast, complete genome	Phacelocarpus tortuosus	0.4	2e-12	86.08	179903	AC167968.5
sRNA-Apleu-3	Ahnfeltia plicata plastid, complete genome	Ahnfeltia plicata	0.37	2e-12	89.04	191622	AC167968.5
sRNA-Apleu-3	Eustigmatophyceae sp. Mont 10/10-1w plastid, complete genome	Eustigmatophyceae sp. Mont 10/10-1w	0.45	2e-12	82.42	117466	AC167968.5
sRNA-Apleu-3	Fucus spiralis plastid, complete genome	Fucus spiralis	0.52	2e-12	78.64	125066	AC167968.5
sRNA-Apleu-3	Neoporphyra seriata chloroplast, complete genome	Pyropia seriata	0.63	2e-12	73.72	192614	AC167968.5
sRNA-Apleu-3	Gracilaria tikvahiae chloroplast, complete genome	Gracilaria tikvahiae	0.61	2e-12	74.42	190895	AC167968.5
sRNA-Apleu-3	Dasyclonium incisum isolate PD3055 chloroplast, complete genome	Dasyclonium incisum	0.38	2e-12	88	176148	AC167968.5
sRNA-Apleu-3	Scherffelia dubia culture-collection SAG:17.86 plastid, complete genome	Scherffelia dubia	0.36	2e-12	90.14	137161	AC167968.5
sRNA-Apleu-3	Cyanophora paradoxa strain NIES-763 cyanelle, partial genome	Cyanophora paradoxa	0.38	2e-12	88	141775	AC167968.5
sRNA-Apleu-3	Cyanophora sudae strain NIES-764 plastid, complete genome	Cyanophora sudae	0.38	2e-12	88	150128	AC167968.5
sRNA-Apleu-3	Coeloseira compressa plastid, complete genome	Coeloseira compressa	0.39	2e-12	87.01	176291	AC167968.5
sRNA-Apleu-3	Pleurocladia lacustris strain SAG 25.93 chloroplast, complete genome	Pleurocladia lacustris	0.36	2e-12	90.14	138844	AC167968.5
sRNA-Apleu-3	Dasyclonium incisum isolate ASR207 chloroplast, complete genome	Dasyclonium incisum	0.38	2e-12	88	170155	AC167968.5
sRNA-Apleu-3	Chaetoceros costatus chloroplast, complete genome	Chaetoceros costatus	0.42	2e-12	84.34	116845	AC167968.5
sRNA-Apleu-3	Gracilaria cliftonii voucher FH1170148 chloroplast, complete genome	Gracilaria cliftonii	0.67	2e-12	73.33	180810	AC167968.5
sRNA-Apleu-3	Ophidocladus simpliciusculus isolate PD949 chloroplast, complete genome	Ophidocladus simpliciusculus	0.46	2e-12	81.32	168531	AC167968.5
sRNA-Apleu-3	Tetraselmis suecica chloroplast, complete genome	Tetraselmis suecica	0.37	2e-12	89.04	92103	AC167968.5
sRNA-Apleu-3	Ectocarpus siliculosus chloroplast, complete genome	Ectocarpus siliculosus	0.36	2e-12	90.14	139954	AC167968.5
sRNA-Apleu-3	Nephroselmis astigmatica culture-collection NIES:252 chloroplast, complete genome	Nephroselmis astigmatica	0.36	2e-12	90.14	125042	AC167968.5
sRNA-Apleu-3	Pleurocladia lacustris strain Sa2 chloroplast, complete genome	Pleurocladia lacustris	0.36	2e-12	90.14	138815	AC167968.5
sRNA-Apleu-3	Tsunamia transpacifica strain CCMP 3460 chloroplast, complete genome	Tsunamia transpacifica	0.37	2e-12	89.04	207429	AC167968.5
sRNA-Apleu-3	Phaeodactylum tricornutum chloroplast, complete genome	Phaeodactylum tricornutum	0.65	2e-12	73.64	117369	AC167968.5
sRNA-Apleu-3	Galdieria sp. strain ACUF 613 chloroplast, complete genome	Galdieria sp.	0.73	2e-12	72.11	167118	AC167968.5
sRNA-Apleu-3	Deltalsia parasitica voucher PD2962A plastid, complete genome	Deltalsia parasitica	0.63	2e-12	75.57	167990	AC167968.5
sRNA-Apleu-3	Porphyrostromium japonicum voucher JAW4676 chloroplast clone contig 13, complete genome	Porphyrostromium japonicum	0.38	2e-12	88	180441	AC167968.5
sRNA-Apleu-3	Lophurella mutabilis voucher ASR85 chloroplast, complete genome	Lophurella mutabilis	0.43	2e-12	84.71	168279	AC167968.5
sRNA-Apleu-3	Gracilaria salicornia chloroplast, complete genome	Gracilaria salicornia	0.38	2e-12	88	179752	AC167968.5
sRNA-Apleu-3	Navicula tsukamotoi strain SZCZR1831 chloroplast, complete genome	Navicula tsukamotoi	0.63	2e-12	73.28	147531	AC167968.5
sRNA-Apleu-3	Scytosiphon promiscuus plastid, complete genome	Scytosiphon promiscuus	0.36	2e-12	90.14	134366	AC167968.5
sRNA-Apleu-3	Chorda asiatica plastid, complete genome	Chorda asiatica	0.36	2e-12	90.14	130274	AC167968.5
sRNA-Apleu-3	Phycocalidia tanegashimensis TNE_JP_2024 chloroplast NSA, complete genome	Pyropia tanegashimensis	0.39	2e-12	87.01	192229	AC167968.5
sRNA-Apleu-3	Cryptomonas curvata NIES-281 chloroplast DNA, complete genome	Cryptomonas curvata	0.52	2e-12	80	129626	AC167968.5
sRNA-Apleu-3	Pyropia acanthophora AC_JP_2024 chloroplast NSA, complete genome	Pyropia acanthophora	0.45	2e-12	83.52	196969	AC167968.5
sRNA-Apleu-3	Chorda asiatica plastid, complete genome	Chorda asiatica	0.36	2e-12	90.14	130219	AC167968.5
sRNA-Apleu-3	Protosiphon botryoides ribosomal protein S2 (rps2) gene, complete cds; tRNA-Asp (trnD(guc)) gene, complete sequence; 10 kDa phosphoprotein of photosystem II (psbH), photosystem II protein N (psbN), photosystem II protein T (psbT), and PSII 47 kDa protein (psbB) genes, complete cds; tRNA-Tyr (trnY(gua)) gene, complete sequence; ribosomal protein S11 (rps11), P700 apoprotein A2 of photosystem I (ps…	Protosiphon botryoides	0.41	2e-12	85.19	99477	AC167968.5
sRNA-Apleu-3	Scytosiphon lomentaria chloroplast, complete genome	Scytosiphon lomentaria	0.36	2e-12	90.14	134950	AC167968.5
sRNA-Apleu-3	Hydropuntia urvillei voucher #FG203 chloroplast, complete genome	Gracilaria urvillei	0.46	2e-12	82.42	178239	AC167968.5
sRNA-Apleu-3	Scytosiphon canaliculatus plastid, complete genome	Hapterophycus canaliculatus	0.36	2e-12	90.14	133508	AC167968.5
sRNA-Apleu-3	Herposiphonia versicolor isolate PD852 chloroplast, complete genome	Herposiphonia versicolor	0.39	2e-12	87.01	166895	AC167968.5
sRNA-Apleu-3	Cladosiphon okamuranus plastid, complete genome	Cladosiphon okamuranus	0.36	2e-12	90.14	137324	AC167968.5
sRNA-Apleu-3	Ahnfeltia plicata plastid, complete genome	Ahnfeltia plicata	0.37	2e-12	89.04	190451	AC167968.5
sRNA-Apleu-3	Gracilaria salicornia chloroplast, complete genome	Gracilaria salicornia	0.38	2e-12	88	179757	AC167968.5
sRNA-Apleu-3	Halamphora americana chloroplast, complete genome	Halamphora americana	0.43	2e-12	83.53	142551	AC167968.5
sRNA-Apleu-3	Rhodomonas sp. NIES-698 chloroplast DNA, complete genome	Rhodomonas sp. NIES-698	0.4	2e-12	86.08	136048	AC167968.5
sRNA-Apleu-3	Ahnfeltia fastigiata plastid, complete genome	Ahnfeltia fastigiata	0.37	2e-12	89.04	194202	AC167968.5
sRNA-Apleu-3	Gelidium elegans plastid, complete genome	Gelidium elegans	0.37	2e-12	89.04	174748	AC167968.5
sRNA-Apleu-3	Fucus vesiculosus chloroplast, complete genome	Fucus vesiculosus	0.52	2e-12	78.64	124986	AC167968.5
sRNA-Apleu-3	Pseudochorda nagaii plastid, complete genome	Pseudochorda nagaii	0.36	2e-12	90.14	129340	AC167968.5
sRNA-Apleu-3	Leiomenia cribrosa isolate HV05337 plastid	Leiomenia cribrosa	0.64	2e-12	72.87	182766	AC167968.5
sRNA-Apleu-3	Ahnfeltia plicata plastid, complete genome	Ahnfeltia plicata	0.37	2e-12	89.04	191647	AC167968.5
sRNA-Apleu-3	Gracilaria tikvahiae voucher WNC 34313 plastid, complete genome	Gracilaria tikvahiae	0.61	2e-12	74.42	186596	AC167968.5
sRNA-Apleu-3	Echinothamnion hystrix voucher PD3279 chloroplast, complete genome	Echinothamnion hystrix	0.62	2e-12	76	168117	AC167968.5
sRNA-Apleu-3	Endarachne binghamiae plastid, complete genome	Endarachne binghamiae	0.36	2e-12	90.14	136274	AC167968.5
sRNA-Apleu-3	Scytosiphon lomentaria plastid, complete genome	Scytosiphon lomentaria	0.36	2e-12	90.14	134360	AC167968.5
sRNA-Apleu-3	Dasyclonium bifurcatum isolate ASR376 chloroplast, complete genome	Dasyclonium bifurcatum	0.38	2e-12	88	170415	AC167968.5
sRNA-Apleu-3	Ectocarpus siliculosus plastid, complete genome	Ectocarpus siliculosus	0.36	2e-12	90.14	139516	AC167968.5
sRNA-Apleu-3	Pyropia katadae chloroplast, complete genome	Pyropia katadae	0.63	2e-12	72.99	193531	AC167968.5
sRNA-Apleu-3	Cryptomonas pyrenoidifera chloroplast, complete genome	Cryptomonas pyrenoidifera	0.42	2e-12	84.34	129522	AC167968.5
sRNA-Apleu-3	Chroothece richteriana strain SAG 104.79 chloroplast, complete genome	Chroothece richteriana	0.37	2e-12	89.04	207333	AC167968.5
sRNA-Apleu-3	Gracilaria multipartita voucher #FG131 chloroplast, complete genome	Gracilaria multipartita	0.61	2e-12	74.02	179145	AC167968.5
sRNA-Apleu-3	Nitzschia traheaformis chloroplast, complete genome	Nitzschia traheaformis	0.43	2e-12	83.53	166822	AC167968.5
sRNA-Apleu-3	Glaucocystis sp. BBH plastid, complete genome	Glaucocystis sp. BBH	0.37	2e-12	89.04	130276	AC167968.5
sRNA-Apleu-3	Laurencia catarinensis isolate PD4141 chloroplast, complete genome	Laurencia catarinensis	0.46	2e-12	81.32	171833	AC167968.5
sRNA-Apleu-3	Lophosiphonia teges isolate PD1823 clone 6 chloroplast, partial genome	Lophosiphonia teges	0.38	2e-12	88	8507	AC167968.5
sRNA-Apleu-3	Scytosiphon promiscuus plastid, complete genome	Scytosiphon promiscuus	0.36	2e-12	90.14	134358	AC167968.5
sRNA-Apleu-3	Tetraselmis sp. CCMP 881 chloroplast, complete genome	Tetraselmis sp. CCMP 881	0.38	2e-12	88	100264	AC167968.5
sRNA-Apleu-3	Gracilaria ornata voucher ALCB99680 chloroplast, complete genome	Gracilaria ornata	0.61	2e-12	74.02	178896	AC167968.5
sRNA-Apleu-3	Cryptomonas sp. NIES-3952 chloroplast DNA, complete genome	Cryptomonas sp. NIES-3952	0.42	2e-12	84.34	129092	AC167968.5
sRNA-Apleu-3	Gracilaria tikvahiae voucher FH1170297 chloroplast, complete genome	Gracilaria tikvahiae	0.61	2e-12	74.42	179992	AC167968.5
sRNA-Apleu-3	Glaucocystis incrassata strain SAG 229-2 plastid, complete genome	Glaucocystis incrassata	0.37	2e-12	89.04	137017	AC167968.5
sRNA-Apleu-3	Proboscia sp. chloroplast, complete genome	Proboscia sp.	0.43	2e-12	83.91	138249	AC167968.5
sRNA-Apleu-3	Dasyclonium incisum isolate ASR379 chloroplast, complete genome	Dasyclonium incisum	0.38	2e-12	88	170310	AC167968.5
sRNA-Apleu-3	Scytosiphon lomentaria chloroplast, complete genome	Scytosiphon lomentaria	0.36	2e-12	90.14	134485	AC167968.5
sRNA-Apleu-3	Papenfussiella kuromo chloroplast, complete genome	Papenfussiella kuromo	0.36	2e-12	90.14	134350	AC167968.5
sRNA-Apleu-3	Thuretia quercifolia isolate PD1024 chloroplast, complete genome	Thuretia quercifolia	0.39	2e-12	87.34	174510	AC167968.5
sRNA-Apleu-3	Dasyclonium incisum isolate ASR146 chloroplast, complete genome	Dasyclonium incisum	0.38	2e-12	88	170145	AC167968.5
sRNA-Apleu-3	Pleurostichidium falkenbergii plastid, complete genome	Pleurostichidium falkenbergii	0.38	2e-12	88	169139	AC167968.5
sRNA-Apleu-3	Rhodaphanes brevistipitata strain CCAP 1387/1 chloroplast, complete genome	Rhodaphanes brevistipitata	0.37	2e-12	89.04	227519	AC167968.5
sRNA-Apleu-3	Hommersandiophycus borowitzkae chloroplast, complete genome, isolate HV00480	Hommersandiophycus borowitzkae	0.38	2e-12	88	184728	AC167968.5
sRNA-Apleu-3	Gracilaria textorii chloroplast, complete genome	Gracilaria textorii	0.61	2e-12	74.02	181821	AC167968.5
sRNA-Apleu-3	Neopyropia yezoensis YEZ_JP_2024 chloroplast NSA, complete genome	Pyropia yezoensis	0.36	5e-12	88.89	191977	AC167968.5
sRNA-Apleu-3	Pyropia dentata DEN_JP_2024 chloroplast NSA, complete genome	Pyropia dentata	0.36	5e-12	88.89	195169	AC167968.5
sRNA-Apleu-3	Pyropia tenuipedalis TENU_JP_2024 chloroplast NSA, complete genome	Pyropia tenuipedalis	0.36	5e-12	88.89	193038	AC167968.5
sRNA-Apleu-3	Gulsonia nodulosa genome assembly, organelle: plastid:chloroplast	Gulsonia nodulosa	0.36	5e-12	88.89	181012	AC167968.5
sRNA-Apleu-3	Pyropia kanakaensis KAN_JP_2024 chloroplast NSA, complete genome	Pyropia kanakaensis	0.36	5e-12	88.89	191582	AC167968.5
sRNA-Apleu-3	Halamphora sp. strain SZCZEY 2166 chloroplast, complete genome	Halamphora sp.	0.41	5e-12	84.15	133866	AC167968.5
sRNA-Apleu-3	Galdieria phlegrea isolate DBV011 plastid, complete genome	Galdieria phlegrea	0.49	5e-12	80.61	168452	AC167968.5
sRNA-Apleu-3	Pyropia dentata cultivar Haetbadi No.1 chloroplast, complete genome	Pyropia dentata	0.36	5e-12	88.89	192340	AC167968.5
sRNA-Apleu-3	Pyropia pseudolinearis PSEU_JP_2024 chloroplast NSA, complete genome	Pyropia pseudolinearis	0.36	5e-12	88.89	193095	AC167968.5
sRNA-Atume-2	Pig DNA sequence from clone WTSI_1061-24H8 on chromosome Y, complete sequence	Sus scrofa	0.89	1e-18	72.9	38961	FO082387.1
sRNA-Ecoli-31	Triticum aestivum mRNA, clone: tplb0021n20, cultivar Chinese Spring	Triticum aestivum	1	4e-76	100	6358	AK458470.1
sRNA-Ecoli-31	Dictyostelium giganteum clone Dicty_1B23 microsatellite sequence	Dictyostelium giganteum	0.8	3e-41	88.55	498	AK458470.1
sRNA-Rprow-4	Zebrafish DNA sequence from clone DKEY-90F9 in linkage group 9, complete sequence	Danio rerio	0.31	0.36	73.33	66902	CT030232.7
sRNA-Rprow-4	PREDICTED: Chiloscyllium punctatum microtubule-associated protein 2 (map2), transcript variant X12, mRNA	Chiloscyllium punctatum	0.24	2.6	74.58	9258	CT030232.7
sRNA-Rprow-4	PREDICTED: Chiloscyllium punctatum microtubule-associated protein 2 (map2), transcript variant X4, mRNA	Chiloscyllium punctatum	0.24	2.6	74.58	9278	CT030232.7
sRNA-Rprow-4	PREDICTED: Chiloscyllium punctatum microtubule-associated protein 2 (map2), transcript variant X2, mRNA	Chiloscyllium punctatum	0.24	2.6	74.58	9282	CT030232.7
sRNA-Rprow-4	PREDICTED: Chiloscyllium punctatum microtubule-associated protein 2 (map2), transcript variant X5, mRNA	Chiloscyllium punctatum	0.24	2.6	74.58	9251	CT030232.7
sRNA-Rprow-4	PREDICTED: Chiloscyllium punctatum microtubule-associated protein 2 (map2), transcript variant X18, mRNA	Chiloscyllium punctatum	0.24	2.6	74.58	9018	CT030232.7
sRNA-Rprow-4	PREDICTED: Chiloscyllium punctatum microtubule-associated protein 2 (map2), transcript variant X3, mRNA	Chiloscyllium punctatum	0.24	2.6	74.58	9296	CT030232.7
sRNA-Rprow-4	PREDICTED: Chiloscyllium punctatum microtubule-associated protein 2 (map2), transcript variant X15, mRNA	Chiloscyllium punctatum	0.24	2.6	74.58	8961	CT030232.7
sRNA-Rprow-4	PREDICTED: Chiloscyllium punctatum microtubule-associated protein 2 (map2), transcript variant X19, mRNA	Chiloscyllium punctatum	0.24	2.6	74.58	8772	CT030232.7
sRNA-Rprow-4	PREDICTED: Chiloscyllium punctatum microtubule-associated protein 2 (map2), transcript variant X13, mRNA	Chiloscyllium punctatum	0.24	2.6	74.58	9171	CT030232.7
sRNA-Rprow-4	PREDICTED: Chiloscyllium punctatum microtubule-associated protein 2 (map2), transcript variant X6, mRNA	Chiloscyllium punctatum	0.24	2.6	74.58	9262	CT030232.7
sRNA-Rprow-4	PREDICTED: Chiloscyllium punctatum microtubule-associated protein 2 (map2), transcript variant X22, mRNA	Chiloscyllium punctatum	0.24	2.6	74.58	8757	CT030232.7
sRNA-Rprow-4	PREDICTED: Chiloscyllium punctatum microtubule-associated protein 2 (map2), transcript variant X7, mRNA	Chiloscyllium punctatum	0.24	2.6	74.58	9184	CT030232.7
sRNA-Rprow-4	4_Tbi_b3v08	Timema bartmani	0.37	2.6	69.66	65303	CT030232.7
sRNA-Rprow-4	PREDICTED: Chiloscyllium punctatum microtubule-associated protein 2 (map2), transcript variant X8, mRNA	Chiloscyllium punctatum	0.24	2.6	74.58	9311	CT030232.7
sRNA-Rprow-4	PREDICTED: Chiloscyllium punctatum microtubule-associated protein 2 (map2), transcript variant X20, mRNA	Chiloscyllium punctatum	0.24	2.6	74.58	8769	CT030232.7
sRNA-Rprow-4	PREDICTED: Chiloscyllium punctatum microtubule-associated protein 2 (map2), transcript variant X1, mRNA	Chiloscyllium punctatum	0.24	2.6	74.58	9264	CT030232.7
sRNA-Rprow-4	PREDICTED: Chiloscyllium punctatum microtubule-associated protein 2 (map2), transcript variant X10, mRNA	Chiloscyllium punctatum	0.24	2.6	74.58	9261	CT030232.7
sRNA-Rprow-4	PREDICTED: Chiloscyllium punctatum microtubule-associated protein 2 (map2), transcript variant X17, mRNA	Chiloscyllium punctatum	0.24	2.6	74.58	9021	CT030232.7
sRNA-Rprow-4	PREDICTED: Chiloscyllium punctatum microtubule-associated protein 2 (map2), transcript variant X9, mRNA	Chiloscyllium punctatum	0.24	2.6	74.58	9297	CT030232.7
sRNA-Rprow-4	PREDICTED: Chiloscyllium punctatum microtubule-associated protein 2 (map2), transcript variant X16, mRNA	Chiloscyllium punctatum	0.24	2.6	74.58	8957	CT030232.7
sRNA-Rprow-4	PREDICTED: Chiloscyllium punctatum microtubule-associated protein 2 (map2), transcript variant X11, mRNA	Chiloscyllium punctatum	0.24	2.6	74.58	9261	CT030232.7
sRNA-Rprow-4	PREDICTED: Chiloscyllium punctatum microtubule-associated protein 2 (map2), transcript variant X21, mRNA	Chiloscyllium punctatum	0.24	2.6	74.58	8760	CT030232.7
sRNA-Rprow-4	PREDICTED: Chiloscyllium punctatum microtubule-associated protein 2 (map2), transcript variant X14, mRNA	Chiloscyllium punctatum	0.24	2.6	74.58	9093	CT030232.7
sRNA-Rprow-4	Dermonema virens chloroplast, complete genome, isolate J.0258	Dermonema virens	0.19	7.1	82.61	184997	CT030232.7
sRNA-Rprow-4	Bertholletia excelsa chromosome 8	Bertholletia excelsa	0.3	7.1	70.27	35530340	CT030232.7
sRNA-Aacti-69	Trifolium repens cysteine protease 5 gene, complete cds	Trifolium repens	0.8	0.1	74.6	5851	AY192363.1
sRNA-Atume-17	Zebrafish DNA sequence from clone RP71-42C1, complete sequence	Danio rerio	0.99	6e-17	74.85	162101	CU179746.6
sRNA-Spyog-21	Dendarus foraminosus genome assembly, chromosome: 4	Dendarus foraminosus	0.2	0.11	88.1	57732603	OZ181337.1
sRNA-Spyog-21	PREDICTED: Epinephelus fuscoguttatus NACHT, LRR and PYD domains-containing protein 12-like (LOC125883926), transcript variant X2, mRNA	Epinephelus fuscoguttatus	0.22	2.2	80.85	4835	OZ181337.1
sRNA-Spyog-21	PREDICTED: Epinephelus fuscoguttatus NACHT, LRR and PYD domains-containing protein 12-like (LOC125883926), transcript variant X3, mRNA	Epinephelus fuscoguttatus	0.22	2.2	80.85	4811	OZ181337.1
sRNA-Spyog-21	PREDICTED: Epinephelus fuscoguttatus NACHT, LRR and PYD domains-containing protein 12-like (LOC125883926), transcript variant X1, mRNA	Epinephelus fuscoguttatus	0.22	2.2	80.85	4985	OZ181337.1
sRNA-Spyog-21	PREDICTED: Pomacea canaliculata uncharacterized LOC112571832 (LOC112571832), mRNA	Pomacea canaliculata	0.22	5.9	79.17	5629	OZ181337.1
sRNA-Spyog-21	3_Tce_b3v08	Timema cristinae	0.26	5.9	75	1006	OZ181337.1
sRNA-Lmono-2	PREDICTED: Nomia melanderi ADP-ribosylation factor-like protein 6-interacting protein 4 (LOC116428144), transcript variant X1, mRNA	Nomia melanderi	0.18	0.24	75	3289	XM_031979380.1
sRNA-Lmono-2	Calymma communimacula genome assembly, chromosome: Z	Calymma communimacula	0.21	1.7	71.79	27402681	XM_031979380.1
sRNA-Aacti-31	TPA: Homo sapiens tmRNA gene Esche_coli_K12	Homo sapiens	0.96	1e-76	80.78	363	HG525042.1
sRNA-Aacti-31	TPA: Pristionchus pacificus tmRNA gene Esche_coli_BL21DE	Pristionchus pacificus	0.96	1e-76	80.78	363	HG525042.1
sRNA-Aacti-31	TPA: Sorghum bicolor tmRNA gene Esche_coli_K12	Sorghum bicolor	0.96	1e-76	80.78	355	HG525042.1
sRNA-Aacti-31	TPA: Oryza sativa Indica Group tmRNA gene Serra_marce_LCTSM2	Oryza sativa Indica Group	0.96	4e-76	79.89	364	HG525042.1
sRNA-Aacti-31	2_Tcm_b3v08	Timema californicum	0.97	1e-73	79.44	507279	HG525042.1
sRNA-Aacti-31	TPA: Acyrthosiphon pisum transfer-messenger mRNA Hamil_defen_Api, single chain mature transcript	Acyrthosiphon pisum	0.23	9e-11	84.52	91	HG525042.1
sRNA-Ypseu-12	Cyprideis torosa	Cyprideis torosa	0.86	8e-13	66.49	1801	OB681859.1
sRNA-Abayl-1	Oppiella nova	Oppiella nova	0.95	3e-26	78.07	119565	OC914832.1
sRNA-Sente-30	Epinephelus fuscoguttatus microsatellite EFP014 sequence	Epinephelus fuscoguttatus	0.88	1e-08	80.82	1112	JN048868.1
sRNA-Sente-30	Triticum aestivum mRNA, clone: tplb0045b24, cultivar Chinese Spring	Triticum aestivum	0.98	7e-07	75.31	5839	JN048868.1
sRNA-Sente-30	Zea mays clone EL01N0562F04.c mRNA sequence	Zea mays	0.98	7e-07	75.31	733	JN048868.1
sRNA-Sente-30	Glycine max cDNA, clone: GMFL01-02-K01	Glycine max	0.98	7e-07	75.31	7338	JN048868.1
sRNA-Sente-30	Mus musculus brain CRL-1443 BC3H1 cDNA, RIKEN full-length enriched library, clone:G431001L12 product:heterogeneous nuclear ribonucleoprotein K, full insert sequence	Mus musculus	0.98	7e-07	75.31	9243	JN048868.1
sRNA-Sente-30	1_Tps_b3v08	Timema poppense	0.84	1e-05	77.14	203649	JN048868.1
sRNA-Rpome-7	Rebecca billardiae strain RCC1528 genome assembly, chromosome: 1	Rebecca billardiae	0.41	0.88	67.39	5090635	OZ251222.1
sRNA-Rpome-7	Lampetra fluviatilis genome assembly, chromosome: 15	Lampetra fluviatilis	0.23	6.3	76.92	15678192	OZ251222.1
sRNA-Rpome-7	Rebecca billardiae strain RCC1528 genome assembly, chromosome: 25	Rebecca billardiae	0.33	6.3	73.68	1328397	OZ251222.1
sRNA-Rpome-7	Lampetra planeri genome assembly, chromosome: 15	Lampetra planeri	0.23	6.3	76.92	15220102	OZ251222.1
sRNA-Rpome-7	PREDICTED: Talpa occidentalis cartilage oligomeric matrix protein (COMP), mRNA	Talpa occidentalis	0.25	6.3	75	2674	OZ251222.1
sRNA-Efaeci-6	Humulus lupulus Saaz DNA, sequence_id:h2tg001685l	Humulus lupulus	0.27	0.91	75	39506	AP034965.1
sRNA-Efaeci-6	4_Tte_b3v08	Timema tahoe	0.3	6.6	71.43	270623	AP034965.1
sRNA-Sflex-2	Triticum aestivum mRNA, clone: tplb0027p12, cultivar Chinese Spring	Triticum aestivum	0.99	1e-143	99.46	6073	AK447219.1
sRNA-Spneu-38	Rattus norvegicus 18 BAC CH230-71N8 (Children's Hospital Oakland Research Institute) complete sequence	Rattus norvegicus	0.81	0.057	73.56	234684	AC133618.3
sRNA-Spneu-38	Bertholletia excelsa chromosome 8	Bertholletia excelsa	0.55	0.15	75.86	35530340	AC133618.3
sRNA-Spneu-38	Synuchus vivalis isolate 202Sniv cytochrome oxidase subunit I (cox1) gene, partial cds; tRNA-Leu gene, complete sequence; and cytochrome oxidase subunit II (cox2) gene, complete cds; mitochondrial	Synuchus vivalis	0.36	1.1	86.84	1640	AC133618.3
sRNA-Spneu-38	Lotus japonicus genomic DNA, chromosome 3, clone: LjT17I11, TM2153	Lotus japonicus	0.4	1.1	83.33	209125	AC133618.3
sRNA-Spneu-38	Lotus japonicus genomic DNA, chromosome 3, clone: LjT39P06, TM2014, complete sequence	Lotus japonicus	0.4	1.1	83.33	83052	AC133618.3
sRNA-Spneu-38	PREDICTED: Pseudophryne corroboree amphiregulin (AREG), transcript variant X2, mRNA	Pseudophryne corroboree	0.53	3	77.19	1193	AC133618.3
sRNA-Spneu-38	PREDICTED: Pseudophryne corroboree amphiregulin (AREG), transcript variant X1, mRNA	Pseudophryne corroboree	0.53	3	77.19	1345	AC133618.3
sRNA-Spneu-38	Lotus japonicus genomic DNA, clone: LjT22H02, TM1533, complete sequence	Lotus japonicus	0.37	3	84.62	96623	AC133618.3
sRNA-Spneu-38	4_Tbi_b3v08	Timema bartmani	0.67	8.1	70.83	62232	AC133618.3
sRNA-Spneu-38	3_Tms_b3v08	Timema monikensis	0.51	8.1	74.07	227860	AC133618.3
sRNA-Spneu-38	Glycine max clone gmw1-42i18, complete sequence	Glycine max	0.51	8.1	74.07	113397	AC133618.3
sRNA-Spneu-38	Spirodela intermedia genome assembly, chromosome: 11	Spirodela intermedia	0.49	8.1	75	8848375	AC133618.3
sRNA-Spneu-38	Bothrogonia yunana mitochondrion, complete genome	Bothrogonia yunana	0.59	8.1	73.44	15585	AC133618.3
sRNA-Spneu-38	Glycine max clone gmp1-97i15, complete sequence	Glycine max	0.68	8.1	69.44	99138	AC133618.3
sRNA-Ecoli-91	Gryllus bimaculatus mRNA, GBcontig10337	Gryllus bimaculatus	0.34	3e-12	100	124	AK263476.1
sRNA-Paeru-5	PREDICTED: Pithys albifrons albifrons nidogen 1 (NID1), transcript variant X1, mRNA	Pithys albifrons albifrons	0.3	6.2	82.93	5995	XM_071549580.1
sRNA-Paeru-5	PREDICTED: Pithys albifrons albifrons nidogen 1 (NID1), transcript variant X2, mRNA	Pithys albifrons albifrons	0.3	6.2	82.93	5872	XM_071549580.1
sRNA-Paeru-27	PREDICTED: Zootoca vivipara pseudouridine synthase 10 (PUS10), transcript variant X1, mRNA	Zootoca vivipara	0.21	2.6	78.43	2230	XM_035110911.2
sRNA-Paeru-27	PREDICTED: Zootoca vivipara pseudouridine synthase 10 (PUS10), transcript variant X2, mRNA	Zootoca vivipara	0.21	2.6	78.43	1625	XM_035110911.2
sRNA-Spneu-9	Bourletiellidae sp. BIOUG16144-E12 cytochrome oxidase subunit 1 (COI) gene, partial cds; mitochondrial	Bourletiellidae sp. BIOUG16144-E12	0.45	4.5	78.18	528	MG312859.1
sRNA-Spneu-9	Bourletiellidae sp. BIOUG16144-E10 cytochrome oxidase subunit 1 (COI) gene, partial cds; mitochondrial	Bourletiellidae sp. BIOUG16144-E10	0.45	4.5	78.18	549	MG312859.1
sRNA-Spneu-9	Bourletiellidae sp. BIOUG16144-G06 cytochrome oxidase subunit 1 (COI) gene, partial cds; mitochondrial	Bourletiellidae sp. BIOUG16144-G06	0.45	4.5	78.18	582	MG312859.1
sRNA-Spneu-9	Bourletiellidae sp. BIOUG16144-G07 cytochrome oxidase subunit 1 (COI) gene, partial cds; mitochondrial	Bourletiellidae sp. BIOUG16144-G07	0.45	4.5	78.18	579	MG312859.1
sRNA-Lmono-3	Ananas comosus var. bracteatus genome assembly, chromosome: 16	Ananas comosus var. bracteatus	0.48	0.002	63.43	17670211	LR862144.1
sRNA-Lmono-3	Ananas comosus var. bracteatus genome assembly, chromosome: 10	Ananas comosus var. bracteatus	0.45	0.09	61.82	13240063	LR862144.1
sRNA-Lmono-3	Ananas comosus var. bracteatus genome assembly, chromosome: 25	Ananas comosus var. bracteatus	0.42	0.09	61.78	21987658	LR862144.1
sRNA-Lmono-3	Bertholletia excelsa chromosome 3	Bertholletia excelsa	0.32	0.09	68.07	40192634	LR862144.1
sRNA-Lmono-3	Brassica oleracea HDEM genome, scaffold: C3	Brassica oleracea	0.14	0.24	82	73711317	LR862144.1
sRNA-Lmono-3	Ananas comosus var. bracteatus genome assembly, chromosome: 9	Ananas comosus var. bracteatus	0.31	0.24	66.1	26785809	LR862144.1
sRNA-Lmono-3	PREDICTED: Argiope bruennichi uncharacterized LOC129960968 (LOC129960968), ncRNA	Argiope bruennichi	0.18	0.24	78.79	2104	LR862144.1
sRNA-Lmono-3	Psylliodes chrysocephala genome assembly, chromosome: 5	Psylliodes chrysocephalus	0.23	0.24	72.09	88486167	LR862144.1
sRNA-Lmono-3	Ananas comosus var. bracteatus genome assembly, chromosome: 8	Ananas comosus var. bracteatus	0.45	0.24	62.65	21638105	LR862144.1
sRNA-Lmono-3	Humulus lupulus Saaz DNA, sequence_id:ptg000091l	Humulus lupulus	0.29	0.65	67.29	293701	LR862144.1
sRNA-Lmono-3	Ananas comosus var. bracteatus genome assembly, chromosome: 24	Ananas comosus var. bracteatus	0.2	1.7	70.27	21245074	LR862144.1
sRNA-Lmono-3	Ananas comosus var. bracteatus genome assembly, chromosome: 19	Ananas comosus var. bracteatus	0.31	1.7	64.91	23726781	LR862144.1
sRNA-Lmono-3	Psylliodes chrysocephala genome assembly, chromosome: 18	Psylliodes chrysocephalus	0.23	1.7	70.93	22321465	LR862144.1
sRNA-Lmono-3	Malpighia emarginata NRA309 DNA, chromosome 3, nearly complete sequence	Malpighia emarginata	0.31	1.7	65.79	92689787	LR862144.1
sRNA-Lmono-3	Ananas comosus var. bracteatus genome assembly, chromosome: 2	Ananas comosus var. bracteatus	0.45	4.7	61.85	12151994	LR862144.1
sRNA-Lmono-3	Ananas comosus var. bracteatus genome assembly, chromosome: 18	Ananas comosus var. bracteatus	0.43	4.7	63.47	21870834	LR862144.1
sRNA-Lmono-3	Episema tersa genome assembly, chromosome: Z	Episema tersa	0.23	4.7	69.88	53569651	LR862144.1
sRNA-Lmono-3	Psylliodes chrysocephala genome assembly, chromosome: 6	Psylliodes chrysocephalus	0.18	4.7	72.46	86653508	LR862144.1
sRNA-Lmono-3	Ananas comosus var. bracteatus genome assembly, chromosome: 23	Ananas comosus var. bracteatus	0.44	4.7	62.13	15631527	LR862144.1
sRNA-Lmono-3	Dendarus foraminosus genome assembly, chromosome: 1	Dendarus foraminosus	0.15	4.7	76.36	76254026	LR862144.1
sRNA-Lmono-3	PREDICTED: Panthera pardus ubiquitin associated and SH3 domain containing B (UBASH3B), transcript variant X1, mRNA	Panthera pardus	0.2	4.7	70.67	6824	LR862144.1
sRNA-Lmono-3	Amanita eijii mitochondrion, complete genome	Amanita eijii	0.39	4.7	63.64	52626	LR862144.1
sRNA-Lmono-3	Ananas comosus var. bracteatus genome assembly, chromosome: 12	Ananas comosus var. bracteatus	0.45	4.7	61.85	12166499	LR862144.1
sRNA-Lmono-3	PREDICTED: Panthera pardus ubiquitin associated and SH3 domain containing B (UBASH3B), transcript variant X2, mRNA	Panthera pardus	0.2	4.7	70.67	6829	LR862144.1
sRNA-Lmono-3	Ananas comosus var. bracteatus genome assembly, chromosome: 4	Ananas comosus var. bracteatus	0.3	4.7	66.67	16187288	LR862144.1
sRNA-Sflex-30	Pneumocystis carinii (clone JFSIg2) surface antigen mRNA, 5' end of cds	Pneumocystis carinii	0.19	2e-22	100	1189	L43851.1
sRNA-Sflex-30	Clytie syriaca genome assembly, chromosome: 3	Clytie syriaca	0.16	5.6	71.64	58990069	L43851.1
sRNA-Sflex-30	Clytie syriaca genome assembly, chromosome: 3	Clytie syriaca	0.16	5.6	71.64	58296977	L43851.1
sRNA-Paeru-3	PREDICTED: Otolemur garnettii repulsive guidance molecule family member b (RGMB), partial mRNA	Otolemur garnettii	0.56	7.4	64.58	3723	XM_023512702.1
sRNA-Rprow-5	5_Tge_b3v08	Timema genevievae	0.4	0.34	85.37	32424	OE845785.1
sRNA-Rprow-5	Clytie syriaca genome assembly, chromosome: 2	Clytie syriaca	0.6	2.5	72.13	58498838	OE845785.1
sRNA-Rprow-5	4_Tte_b3v08	Timema tahoe	0.4	2.5	82.93	5263	OE845785.1
sRNA-Rprow-5	4_Tbi_b3v08	Timema bartmani	0.4	2.5	82.93	27389	OE845785.1
sRNA-Rprow-5	Cannabis sativa cultivar ERBxHO40_23 chromosome 4	Cannabis sativa	0.54	2.5	76.36	81133510	OE845785.1
sRNA-Rprow-5	Spinus spinus genome assembly, chromosome: 10	Spinus spinus	0.59	6.7	73.33	25276481	OE845785.1
sRNA-Msmeg-25	PREDICTED: Anas platyrhynchos sterile alpha motif domain containing 10 (SAMD10), transcript variant X1, mRNA	Anas platyrhynchos	0.17	9.9	77.78	1714	XM_038166486.2
sRNA-Msmeg-25	PREDICTED: Anas platyrhynchos sterile alpha motif domain containing 10 (SAMD10), transcript variant X3, mRNA	Anas platyrhynchos	0.17	9.9	77.78	1759	XM_038166486.2
sRNA-Msmeg-25	PREDICTED: Anas platyrhynchos sterile alpha motif domain containing 10 (SAMD10), transcript variant X2, mRNA	Anas platyrhynchos	0.17	9.9	77.78	1712	XM_038166486.2
sRNA-Spyog-6	Zebrafish DNA sequence from clone CH211-103E16 in linkage group 25, complete sequence	Danio rerio	0.38	1.1	78.95	181565	BX323801.8
sRNA-Spyog-6	PREDICTED: Rhopilema esculentum golgin subfamily B member 1-like (LOC135695577), transcript variant X1, mRNA	Rhopilema esculentum	0.26	7.9	84.62	8803	BX323801.8
sRNA-Ecoli-63	PREDICTED: Pseudorasbora parva HHIP-like protein 1 (si:ch211-136a13.1), mRNA	Pseudorasbora parva	0.17	0.082	78.95	3764	XM_067419341.1
sRNA-Sente-27	2_Tcm_b3v08	Timema californicum	0.98	2e-09	78.31	507279	OE179149.1
sRNA-Sente-27	PREDICTED: Chelmon rostratus uracil DNA glycosylase a (unga), transcript variant X2, mRNA	Chelmon rostratus	1	8e-07	74.12	1233	OE179149.1
sRNA-Sente-27	PREDICTED: Leuresthes tenuis uracil DNA glycosylase a (unga), transcript variant X1, mRNA	Leuresthes tenuis	0.72	8e-07	83.61	1171	OE179149.1
sRNA-Sente-27	PREDICTED: Chelmon rostratus uracil DNA glycosylase a (unga), transcript variant X1, mRNA	Chelmon rostratus	1	8e-07	74.12	1287	OE179149.1
sRNA-Sente-27	PREDICTED: Leuresthes tenuis uracil DNA glycosylase a (unga), transcript variant X2, mRNA	Leuresthes tenuis	0.72	8e-07	83.61	1340	OE179149.1
sRNA-Sente-27	PREDICTED: Girardinichthys multiradiatus uracil DNA glycosylase a (unga), transcript variant X2, mRNA	Girardinichthys multiradiatus	1	6e-06	72.94	1465	OE179149.1
sRNA-Sente-27	PREDICTED: Scylla paramamosain uracil-DNA glycosylase-like (LOC135103488), mRNA	Scylla paramamosain	1	6e-06	72.94	1649	OE179149.1
sRNA-Sente-27	PREDICTED: Girardinichthys multiradiatus uracil DNA glycosylase a (unga), transcript variant X1, mRNA	Girardinichthys multiradiatus	1	6e-06	72.94	1385	OE179149.1
sRNA-Sente-27	PREDICTED: Pollicipes pollicipes uracil-DNA glycosylase-like (LOC119112234), transcript variant X2, mRNA	Pollicipes pollicipes	0.72	6e-06	81.97	1589	OE179149.1
sRNA-Sente-27	PREDICTED: Pollicipes pollicipes uracil-DNA glycosylase-like (LOC119111270), mRNA	Pollicipes pollicipes	0.72	6e-06	81.97	1462	OE179149.1
sRNA-Sente-27	PREDICTED: Pollicipes pollicipes uracil-DNA glycosylase-like (LOC119112234), transcript variant X1, mRNA	Pollicipes pollicipes	0.72	6e-06	81.97	1655	OE179149.1
sRNA-Sente-27	PREDICTED: Pollicipes pollicipes uracil-DNA glycosylase-like (LOC119112234), transcript variant X3, mRNA	Pollicipes pollicipes	0.72	6e-06	81.97	1594	OE179149.1
sRNA-Sente-27	PREDICTED: Scatophagus argus uracil DNA glycosylase a (unga), transcript variant X2, mRNA	Scatophagus argus	1	4e-05	71.76	1253	OE179149.1
sRNA-Sente-27	PREDICTED: Rhinichthys klamathensis goyatoka uracil DNA glycosylase a (unga), transcript variant X3, mRNA	Rhinichthys klamathensis goyatoka	0.72	4e-05	80.33	1319	OE179149.1
sRNA-Sente-27	PREDICTED: Scatophagus argus uracil DNA glycosylase a (unga), transcript variant X1, mRNA	Scatophagus argus	1	4e-05	71.76	1259	OE179149.1
sRNA-Sente-27	PREDICTED: Danio aesculapii uracil DNA glycosylase a (unga), transcript variant X1, mRNA	Danio aesculapii	0.72	4e-05	80.33	1361	OE179149.1
sRNA-Sente-27	PREDICTED: Rhinichthys klamathensis goyatoka uracil DNA glycosylase a (unga), transcript variant X2, mRNA	Rhinichthys klamathensis goyatoka	0.72	4e-05	80.33	1292	OE179149.1
sRNA-Sente-27	PREDICTED: Danio aesculapii uracil DNA glycosylase a (unga), transcript variant X2, mRNA	Danio aesculapii	0.72	4e-05	80.33	1266	OE179149.1
sRNA-Sente-27	PREDICTED: Rhinichthys klamathensis goyatoka uracil DNA glycosylase a (unga), transcript variant X1, mRNA	Rhinichthys klamathensis goyatoka	0.72	4e-05	80.33	1284	OE179149.1
sRNA-Sente-27	PREDICTED: Archocentrus centrarchus uracil DNA glycosylase (ung), transcript variant X1, mRNA	Archocentrus centrarchus	1	4e-05	71.76	1281	OE179149.1
sRNA-Sente-27	PREDICTED: Archocentrus centrarchus uracil DNA glycosylase (ung), transcript variant X2, mRNA	Archocentrus centrarchus	1	4e-05	71.76	1296	OE179149.1
sRNA-Sente-27	PREDICTED: Pyxicephalus adspersus uracil DNA glycosylase (UNG), mRNA	Pyxicephalus adspersus	1	4e-05	71.76	1420	OE179149.1
sRNA-Sente-27	PREDICTED: Archocentrus centrarchus uracil DNA glycosylase (ung), transcript variant X3, mRNA	Archocentrus centrarchus	1	4e-05	71.76	1277	OE179149.1
sRNA-Sente-27	PREDICTED: Ctenopharyngodon idella uracil DNA glycosylase a (unga), transcript variant X1, mRNA	Ctenopharyngodon idella	0.69	4e-05	81.36	1357	OE179149.1
sRNA-Sente-27	PREDICTED: Pseudorasbora parva uracil DNA glycosylase a (unga), transcript variant X2, mRNA	Pseudorasbora parva	0.72	4e-05	80.33	1302	OE179149.1
sRNA-Sente-27	PREDICTED: Megalobrama amblycephala uracil DNA glycosylase a (unga), transcript variant X1, mRNA	Megalobrama amblycephala	0.69	4e-05	81.36	1472	OE179149.1
sRNA-Sente-27	PREDICTED: Megalobrama amblycephala uracil DNA glycosylase a (unga), transcript variant X2, mRNA	Megalobrama amblycephala	0.69	4e-05	81.36	1320	OE179149.1
sRNA-Sente-27	PREDICTED: Pempheris klunzingeri uracil DNA glycosylase a (unga), mRNA	Pempheris klunzingeri	1	4e-05	71.76	1437	OE179149.1
sRNA-Sente-27	PREDICTED: Ctenopharyngodon idella uracil DNA glycosylase a (unga), transcript variant X2, mRNA	Ctenopharyngodon idella	0.69	4e-05	81.36	1336	OE179149.1
sRNA-Sente-27	PREDICTED: Archocentrus centrarchus uracil DNA glycosylase (ung), transcript variant X4, mRNA	Archocentrus centrarchus	1	4e-05	71.76	1275	OE179149.1
sRNA-Sente-27	PREDICTED: Channa argus uracil DNA glycosylase a (unga), transcript variant X1, mRNA	Channa argus	0.72	4e-05	80.33	1270	OE179149.1
sRNA-Sente-27	PREDICTED: Pseudorasbora parva uracil DNA glycosylase a (unga), transcript variant X1, mRNA	Pseudorasbora parva	0.72	4e-05	80.33	1393	OE179149.1
sRNA-Sente-27	PREDICTED: Channa argus uracil DNA glycosylase a (unga), transcript variant X2, mRNA	Channa argus	0.72	4e-05	80.33	1329	OE179149.1
sRNA-Sente-27	PREDICTED: Chanodichthys erythropterus uracil DNA glycosylase a (unga), transcript variant X2, mRNA	Chanodichthys erythropterus	0.66	0.0001	82.14	1248	OE179149.1
sRNA-Sente-27	PREDICTED: Chanodichthys erythropterus uracil DNA glycosylase a (unga), transcript variant X3, mRNA	Chanodichthys erythropterus	0.66	0.0001	82.14	1284	OE179149.1
sRNA-Sente-27	PREDICTED: Chanodichthys erythropterus uracil DNA glycosylase a (unga), transcript variant X1, mRNA	Chanodichthys erythropterus	0.66	0.0001	82.14	1418	OE179149.1
sRNA-Sente-27	PREDICTED: Dendroctonus ponderosae uracil-DNA glycosylase (LOC109532752), mRNA	Dendroctonus ponderosae	0.91	0.0003	72.73	968	OE179149.1
sRNA-Sente-27	PREDICTED: Cyprinus carpio uracil DNA glycosylase a (unga), transcript variant X2, mRNA	Cyprinus carpio	0.72	0.0003	78.69	1281	OE179149.1
sRNA-Sente-27	PREDICTED: Dendroctonus ponderosae uncharacterized LOC109532750 (LOC109532750), mRNA	Dendroctonus ponderosae	0.91	0.0003	72.73	3457	OE179149.1
sRNA-Sente-27	PREDICTED: Mastacembelus armatus uracil DNA glycosylase (ung), transcript variant X2, mRNA	Mastacembelus armatus	1	0.0003	70.59	1360	OE179149.1
sRNA-Sente-27	PREDICTED: Astyanax mexicanus uracil DNA glycosylase a (unga), transcript variant X2, mRNA	Astyanax mexicanus	1	0.0003	70.59	1298	OE179149.1
sRNA-Sente-27	PREDICTED: Fundulus heteroclitus uracil DNA glycosylase a (unga), transcript variant X2, mRNA	Fundulus heteroclitus	1	0.0003	70.59	1248	OE179149.1
sRNA-Sente-27	PREDICTED: Poeciliopsis prolifica uracil DNA glycosylase a (unga), transcript variant X1, mRNA	Poeciliopsis prolifica	0.98	0.0003	71.08	1234	OE179149.1
sRNA-Sente-27	PREDICTED: Cyprinodon variegatus uracil DNA glycosylase (ung), transcript variant X1, mRNA	Cyprinodon variegatus	1	0.0003	70.59	1339	OE179149.1
sRNA-Sente-27	PREDICTED: Cyprinus carpio uracil DNA glycosylase a (unga), transcript variant X1, mRNA	Cyprinus carpio	0.72	0.0003	78.69	1474	OE179149.1
sRNA-Sente-27	PREDICTED: Dicentrarchus labrax uracil-DNA glycosylase (LOC127376359), transcript variant X4, mRNA	Dicentrarchus labrax	1	0.0003	70.59	1084	OE179149.1
sRNA-Sente-27	PREDICTED: Pimephales promelas uracil DNA glycosylase a (unga), transcript variant X2, mRNA	Pimephales promelas	0.72	0.0003	78.69	1247	OE179149.1
sRNA-Sente-27	PREDICTED: Dicentrarchus labrax uracil-DNA glycosylase (LOC127376359), transcript variant X3, mRNA	Dicentrarchus labrax	1	0.0003	70.59	1181	OE179149.1
sRNA-Sente-27	Zebrafish DNA sequence from clone CH211-110P13 in linkage group 5, complete sequence	Danio rerio	0.72	0.0003	78.69	149414	OE179149.1
sRNA-Sente-27	PREDICTED: Doryrhamphus excisus uracil DNA glycosylase a (unga), transcript variant X2, mRNA	Doryrhamphus excisus	1	0.0003	70.59	1360	OE179149.1
sRNA-Sente-27	PREDICTED: Semicossyphus pulcher uracil DNA glycosylase a (unga), transcript variant X1, mRNA	Semicossyphus pulcher	1	0.0003	70.59	1097	OE179149.1
sRNA-Sente-27	PREDICTED: Pimephales promelas uracil DNA glycosylase a (unga), transcript variant X3, mRNA	Pimephales promelas	0.72	0.0003	78.69	1274	OE179149.1
sRNA-Sente-27	PREDICTED: Colossoma macropomum uracil DNA glycosylase a (unga), transcript variant X1, mRNA	Colossoma macropomum	1	0.0003	70.59	1485	OE179149.1
sRNA-Sente-27	PREDICTED: Colossoma macropomum uracil DNA glycosylase a (unga), transcript variant X2, mRNA	Colossoma macropomum	1	0.0003	70.59	1408	OE179149.1
sRNA-Sente-27	PREDICTED: Mya arenaria uracil-DNA glycosylase-like (LOC128212498), mRNA	Mya arenaria	0.98	0.0003	71.08	3056	OE179149.1
sRNA-Sente-27	PREDICTED: Cynoglossus semilaevis uracil DNA glycosylase (ung), mRNA	Cynoglossus semilaevis	1	0.0003	70.59	1616	OE179149.1
sRNA-Sente-27	PREDICTED: Xiphophorus hellerii uracil DNA glycosylase (ung), mRNA	Xiphophorus hellerii	1	0.0003	70.59	1281	OE179149.1
sRNA-Sente-27	PREDICTED: Kryptolebias marmoratus uracil DNA glycosylase a (unga), mRNA	Kryptolebias marmoratus	1	0.0003	70.59	1387	OE179149.1
sRNA-Sente-27	Darwinula stevensoni	Darwinula stevensoni	0.98	0.0003	71.08	631	OE179149.1
sRNA-Sente-27	PREDICTED: Dicentrarchus labrax uracil-DNA glycosylase (LOC127376359), transcript variant X1, mRNA	Dicentrarchus labrax	1	0.0003	70.59	1175	OE179149.1
sRNA-Sente-27	PREDICTED: Semicossyphus pulcher uracil DNA glycosylase a (unga), transcript variant X2, mRNA	Semicossyphus pulcher	1	0.0003	70.59	1119	OE179149.1
sRNA-Sente-27	PREDICTED: Colossoma macropomum uracil DNA glycosylase a (unga), transcript variant X3, mRNA	Colossoma macropomum	1	0.0003	70.59	1410	OE179149.1
sRNA-Sente-27	PREDICTED: Pimephales promelas uracil DNA glycosylase a (unga), transcript variant X1, mRNA	Pimephales promelas	0.72	0.0003	78.69	1360	OE179149.1
sRNA-Sente-27	PREDICTED: Nothobranchius furzeri uracil DNA glycosylase a (unga), transcript variant X2, mRNA	Nothobranchius furzeri	0.72	0.0003	78.69	1257	OE179149.1
sRNA-Sente-27	PREDICTED: Dicentrarchus labrax uracil-DNA glycosylase (LOC127376359), transcript variant X2, mRNA	Dicentrarchus labrax	1	0.0003	70.59	1322	OE179149.1
sRNA-Sente-27	Cyprinodon tularosa uracil DNA glycosylase a transcript variant X2 (unga), mRNA	Cyprinodon tularosa	1	0.0003	70.59	1310	OE179149.1
sRNA-Sente-27	PREDICTED: Melanotaenia boesemani uracil DNA glycosylase a (unga), transcript variant X1, mRNA	Melanotaenia boesemani	0.72	0.0003	78.69	1369	OE179149.1
sRNA-Sente-27	PREDICTED: Cyprinodon variegatus uracil DNA glycosylase (ung), transcript variant X2, mRNA	Cyprinodon variegatus	1	0.0003	70.59	1313	OE179149.1
sRNA-Sente-27	PREDICTED: Salarias fasciatus uracil DNA glycosylase (ung), transcript variant X1, mRNA	Salarias fasciatus	1	0.0003	70.59	1033	OE179149.1
sRNA-Sente-27	Danio rerio uracil-DNA glycosylase, mRNA (cDNA clone MGC:192340 IMAGE:100060649), complete cds	Danio rerio	0.72	0.0003	78.69	943	OE179149.1
sRNA-Sente-27	PREDICTED: Synchiropus splendidus uracil DNA glycosylase a (unga), transcript variant X2, mRNA	Synchiropus splendidus	0.74	0.0003	77.78	1091	OE179149.1
sRNA-Sente-27	PREDICTED: Astyanax mexicanus uracil DNA glycosylase a (unga), transcript variant X1, mRNA	Astyanax mexicanus	1	0.0003	70.59	1370	OE179149.1
sRNA-Sente-27	PREDICTED: Synchiropus splendidus uracil DNA glycosylase a (unga), transcript variant X1, mRNA	Synchiropus splendidus	0.74	0.0003	77.78	1520	OE179149.1
sRNA-Sente-27	PREDICTED: Melanotaenia boesemani uracil DNA glycosylase a (unga), transcript variant X2, mRNA	Melanotaenia boesemani	0.72	0.0003	78.69	1292	OE179149.1
sRNA-Sente-27	PREDICTED: Salarias fasciatus uracil DNA glycosylase (ung), transcript variant X2, mRNA	Salarias fasciatus	1	0.0003	70.59	1114	OE179149.1
sRNA-Sente-27	PREDICTED: Poeciliopsis prolifica uracil DNA glycosylase a (unga), transcript variant X2, mRNA	Poeciliopsis prolifica	0.98	0.0003	71.08	1162	OE179149.1
sRNA-Sente-27	Zebrafish DNA sequence from clone DKEY-94J16 in linkage group 5, complete sequence	Danio rerio	0.72	0.0003	78.69	205761	OE179149.1
sRNA-Sente-27	Cyprinodon tularosa uracil DNA glycosylase a transcript variant X1 (unga), mRNA	Cyprinodon tularosa	1	0.0003	70.59	1337	OE179149.1
sRNA-Sente-27	PREDICTED: Nothobranchius furzeri uracil DNA glycosylase a (unga), transcript variant X1, mRNA	Nothobranchius furzeri	0.72	0.0003	78.69	1349	OE179149.1
sRNA-Sente-27	PREDICTED: Doryrhamphus excisus uracil DNA glycosylase a (unga), transcript variant X1, mRNA	Doryrhamphus excisus	1	0.0003	70.59	1330	OE179149.1
sRNA-Sente-27	Danio rerio uracil DNA glycosylase a (unga), mRNA	Danio rerio	0.72	0.0003	78.69	1270	OE179149.1
sRNA-Sente-27	PREDICTED: Mastacembelus armatus uracil DNA glycosylase (ung), transcript variant X1, mRNA	Mastacembelus armatus	1	0.0003	70.59	1268	OE179149.1
sRNA-Sente-27	PREDICTED: Fundulus heteroclitus uracil DNA glycosylase a (unga), transcript variant X1, mRNA	Fundulus heteroclitus	1	0.0003	70.59	1283	OE179149.1
sRNA-Sente-27	Melanopsichium pennsylvanicum 4 genomic scaffold, scaffold SCAFFOLD15	Melanopsichium pennsylvanicum 4	0.59	0.0009	84	207279	OE179149.1
sRNA-Sente-27	PREDICTED: Daphnia pulicaria uracil-DNA glycosylase-like (LOC124327240), mRNA	Daphnia pulicaria	0.66	0.0009	80.36	1206	OE179149.1
sRNA-Sente-27	PREDICTED: Cherax quadricarinatus uracil-DNA glycosylase (LOC128689669), transcript variant X1, mRNA	Cherax quadricarinatus	0.82	0.0009	74.29	3086	OE179149.1
sRNA-Sente-27	PREDICTED: Salminus brasiliensis uracil DNA glycosylase a (unga), transcript variant X2, mRNA	Salminus brasiliensis	1	0.002	69.41	1355	OE179149.1
sRNA-Sente-27	PREDICTED: Gambusia affinis uracil DNA glycosylase a (unga), transcript variant X1, mRNA	Gambusia affinis	1	0.002	69.41	1368	OE179149.1
sRNA-Sente-27	PREDICTED: Larimichthys crocea uracil DNA glycosylase (ung), mRNA	Larimichthys crocea	1	0.002	69.41	1248	OE179149.1
sRNA-Sente-27	PREDICTED: Syngnathus acus uracil DNA glycosylase a (unga), transcript variant X1, mRNA	Syngnathus acus	1	0.002	69.41	1173	OE179149.1
sRNA-Sente-27	PREDICTED: Stegostoma tigrinum uracil-DNA glycosylase (LOC125464149), mRNA	Stegostoma tigrinum	0.72	0.002	77.05	1500	OE179149.1
sRNA-Sente-27	PREDICTED: Gambusia affinis uracil DNA glycosylase a (unga), transcript variant X2, mRNA	Gambusia affinis	1	0.002	69.41	1744	OE179149.1
sRNA-Sente-27	PREDICTED: Poecilia latipinna uracil DNA glycosylase (ung), transcript variant X2, mRNA	Poecilia latipinna	1	0.002	69.41	1326	OE179149.1
sRNA-Sente-27	PREDICTED: Salminus brasiliensis uracil DNA glycosylase a (unga), transcript variant X1, mRNA	Salminus brasiliensis	1	0.002	69.41	1487	OE179149.1
sRNA-Sente-27	PREDICTED: Periophthalmus magnuspinnatus uracil DNA glycosylase a (unga), transcript variant X2, mRNA	Periophthalmus magnuspinnatus	1	0.002	69.41	1556	OE179149.1
sRNA-Sente-27	PREDICTED: Sinocyclocheilus rhinocerous uracil-DNA glycosylase-like (LOC107752258), mRNA	Sinocyclocheilus rhinocerous	0.72	0.002	77.05	1333	OE179149.1
sRNA-Sente-27	PREDICTED: Sinocyclocheilus anshuiensis uracil-DNA glycosylase-like (LOC107687060), transcript variant X2, mRNA	Sinocyclocheilus anshuiensis	0.72	0.002	77.05	1257	OE179149.1
sRNA-Sente-27	PREDICTED: Anguilla anguilla uracil DNA glycosylase a (unga), mRNA	Anguilla anguilla	0.72	0.002	77.05	1375	OE179149.1
sRNA-Sente-27	PREDICTED: Puntigrus tetrazona uracil DNA glycosylase a (unga), transcript variant X2, mRNA	Puntigrus tetrazona	0.72	0.002	77.05	1291	OE179149.1
sRNA-Sente-27	PREDICTED: Sinocyclocheilus anshuiensis uracil-DNA glycosylase-like (LOC107702903), mRNA	Sinocyclocheilus anshuiensis	0.72	0.002	77.05	1313	OE179149.1
sRNA-Sente-27	PREDICTED: Morone saxatilis uracil DNA glycosylase a (unga), transcript variant X2, mRNA	Morone saxatilis	1	0.002	69.41	1298	OE179149.1
sRNA-Sente-27	PREDICTED: Puntigrus tetrazona uracil DNA glycosylase a (unga), transcript variant X1, mRNA	Puntigrus tetrazona	0.72	0.002	77.05	1400	OE179149.1
sRNA-Sente-27	Gobiusculus flavescens genome assembly, chromosome: 5	Gobiusculus flavescens	0.72	0.002	77.05	41254092	OE179149.1
sRNA-Sente-27	PREDICTED: Syngnathus acus uracil DNA glycosylase a (unga), transcript variant X2, mRNA	Syngnathus acus	1	0.002	69.41	1263	OE179149.1
sRNA-Sente-27	PREDICTED: Lineus longissimus uracil-DNA glycosylase-like (LOC135489062), transcript variant X2, mRNA	Lineus longissimus	0.98	0.002	69.88	2836	OE179149.1
sRNA-Sente-27	PREDICTED: Anguilla rostrata uracil DNA glycosylase a (unga), transcript variant X2, mRNA	Anguilla rostrata	0.72	0.002	77.05	1242	OE179149.1
sRNA-Sente-27	PREDICTED: Notolabrus celidotus uracil-DNA glycosylase-like (LOC117819437), mRNA	Notolabrus celidotus	1	0.002	69.41	1338	OE179149.1
sRNA-Sente-27	PREDICTED: Lineus longissimus uracil-DNA glycosylase-like (LOC135489062), transcript variant X1, mRNA	Lineus longissimus	0.98	0.002	69.88	2920	OE179149.1
sRNA-Sente-27	PREDICTED: Morone saxatilis uracil DNA glycosylase a (unga), transcript variant X1, mRNA	Morone saxatilis	1	0.002	69.41	1207	OE179149.1
sRNA-Sente-27	PREDICTED: Sinocyclocheilus anshuiensis uracil-DNA glycosylase-like (LOC107687060), transcript variant X1, mRNA	Sinocyclocheilus anshuiensis	0.72	0.002	77.05	1379	OE179149.1
sRNA-Sente-27	PREDICTED: Periophthalmus magnuspinnatus uracil DNA glycosylase a (unga), transcript variant X1, mRNA	Periophthalmus magnuspinnatus	1	0.002	69.41	1193	OE179149.1
sRNA-Sente-27	PREDICTED: Xiphophorus maculatus uracil DNA glycosylase (ung), transcript variant X2, mRNA	Xiphophorus maculatus	1	0.002	69.41	1407	OE179149.1
sRNA-Sente-27	PREDICTED: Dicentrarchus labrax uracil-DNA glycosylase (LOC127376104), transcript variant X3, mRNA	Dicentrarchus labrax	1	0.002	69.41	1812	OE179149.1
sRNA-Sente-27	PREDICTED: Austrofundulus limnaeus uracil DNA glycosylase (ung), transcript variant X2, mRNA	Austrofundulus limnaeus	0.98	0.002	69.88	1281	OE179149.1
sRNA-Sente-27	Tetraodon nigroviridis full-length cDNA	Tetraodon nigroviridis	1	0.002	69.41	1159	OE179149.1
sRNA-Sente-27	PREDICTED: Dicentrarchus labrax uracil-DNA glycosylase (LOC127376104), transcript variant X1, mRNA	Dicentrarchus labrax	1	0.002	69.41	1822	OE179149.1
sRNA-Sente-27	PREDICTED: Sinocyclocheilus rhinocerous uracil-DNA glycosylase-like (LOC107712535), transcript variant X2, mRNA	Sinocyclocheilus rhinocerous	0.72	0.002	77.05	1287	OE179149.1
sRNA-Sente-27	PREDICTED: Pygocentrus nattereri uracil DNA glycosylase a (unga), transcript variant X1, mRNA	Pygocentrus nattereri	1	0.002	69.41	1425	OE179149.1
sRNA-Sente-27	PREDICTED: Anguilla rostrata uracil DNA glycosylase a (unga), transcript variant X1, mRNA	Anguilla rostrata	0.72	0.002	77.05	1525	OE179149.1
sRNA-Sente-27	PREDICTED: Lineus longissimus uracil-DNA glycosylase-like (LOC135489062), transcript variant X3, mRNA	Lineus longissimus	0.98	0.002	69.88	2842	OE179149.1
sRNA-Sente-27	PREDICTED: Cherax quadricarinatus uracil-DNA glycosylase (LOC128689669), transcript variant X2, mRNA	Cherax quadricarinatus	0.62	0.002	81.13	2907	OE179149.1
sRNA-Sente-27	PREDICTED: Syngnathus typhle uracil DNA glycosylase a (unga), mRNA	Syngnathus typhle	1	0.002	69.41	1257	OE179149.1
sRNA-Sente-27	PREDICTED: Dicentrarchus labrax uracil-DNA glycosylase (LOC127376104), transcript variant X2, mRNA	Dicentrarchus labrax	1	0.002	69.41	1867	OE179149.1
sRNA-Sente-27	PREDICTED: Sinocyclocheilus rhinocerous uracil-DNA glycosylase-like (LOC107712535), transcript variant X1, mRNA	Sinocyclocheilus rhinocerous	0.72	0.002	77.05	1387	OE179149.1
sRNA-Sente-27	PREDICTED: Austrofundulus limnaeus uracil DNA glycosylase (ung), transcript variant X1, mRNA	Austrofundulus limnaeus	0.98	0.002	69.88	1376	OE179149.1
sRNA-Sente-27	PREDICTED: Takifugu rubripes uracil DNA glycosylase a (unga), mRNA	Takifugu rubripes	1	0.002	69.41	1285	OE179149.1
sRNA-Sente-27	PREDICTED: Poecilia latipinna uracil DNA glycosylase (ung), transcript variant X1, mRNA	Poecilia latipinna	1	0.002	69.41	1202	OE179149.1
sRNA-Sente-27	Tetraodon nigroviridis full-length cDNA	Tetraodon nigroviridis	1	0.002	69.41	1426	OE179149.1
sRNA-Sente-27	PREDICTED: Mugil cephalus uracil DNA glycosylase a (unga), transcript variant X2, mRNA	Mugil cephalus	0.72	0.002	77.05	1335	OE179149.1
sRNA-Sente-27	PREDICTED: Syngnathus scovelli uracil DNA glycosylase a (unga), transcript variant X1, mRNA	Syngnathus scovelli	1	0.002	69.41	1170	OE179149.1
sRNA-Sente-27	PREDICTED: Rhincodon typus uracil DNA glycosylase a (unga), mRNA	Rhincodon typus	0.72	0.002	77.05	1918	OE179149.1
sRNA-Sente-27	PREDICTED: Sinocyclocheilus grahami uracil DNA glycosylase a (unga), mRNA	Sinocyclocheilus grahami	0.72	0.002	77.05	1243	OE179149.1
sRNA-Sente-27	PREDICTED: Syngnathus scovelli uracil DNA glycosylase a (unga), transcript variant X2, mRNA	Syngnathus scovelli	1	0.002	69.41	1274	OE179149.1
sRNA-Sente-27	PREDICTED: Takifugu flavidus uracil DNA glycosylase a (unga), mRNA	Takifugu flavidus	1	0.002	69.41	1247	OE179149.1
sRNA-Sente-27	PREDICTED: Anabrus simplex uracil-DNA glycosylase (LOC136867064), mRNA	Anabrus simplex	0.99	0.002	70.59	3503	OE179149.1
sRNA-Sente-27	PREDICTED: Xiphophorus maculatus uracil DNA glycosylase (ung), transcript variant X1, mRNA	Xiphophorus maculatus	1	0.002	69.41	1292	OE179149.1
sRNA-Sente-27	PREDICTED: Pygocentrus nattereri uracil DNA glycosylase a (unga), transcript variant X2, mRNA	Pygocentrus nattereri	1	0.002	69.41	1521	OE179149.1
sRNA-Sente-27	PREDICTED: Mugil cephalus uracil DNA glycosylase a (unga), transcript variant X1, mRNA	Mugil cephalus	0.72	0.002	77.05	1354	OE179149.1
sRNA-Sente-27	Tetraodon nigroviridis full-length cDNA	Tetraodon nigroviridis	1	0.002	69.41	562	OE179149.1
sRNA-Sente-27	PREDICTED: Cloeon dipterum uracil-DNA glycosylase-like (LOC135945117), mRNA	Cloeon dipterum	0.66	0.006	78.57	2046	OE179149.1
sRNA-Sente-27	PREDICTED: Procambarus clarkii uracil-DNA glycosylase (LOC123768684), mRNA	Procambarus clarkii	0.82	0.006	72.86	2731	OE179149.1
sRNA-Sente-27	PREDICTED: Daphnia pulex uracil-DNA glycosylase-like (LOC124198497), mRNA	Daphnia pulex	0.66	0.006	78.57	1423	OE179149.1
sRNA-Sente-27	PREDICTED: Cyprinus carpio uracil-DNA glycosylase-like (LOC109083697), mRNA	Cyprinus carpio	0.72	0.017	75.41	1462	OE179149.1
sRNA-Sente-27	PREDICTED: Amphiprion ocellaris uracil DNA glycosylase a (unga), transcript variant X1, mRNA	Amphiprion ocellaris	0.72	0.017	75.41	1299	OE179149.1
sRNA-Sente-27	Kalmanozyma brasiliensis GHG001 Uracil-DNA glycosylase-like protein (PSEUBRA_005103), partial mRNA	Kalmanozyma brasiliensis GHG001	0.72	0.017	75.38	1332	OE179149.1
sRNA-Sente-27	PREDICTED: Poecilia formosa uracil DNA glycosylase (ung), transcript variant X1, mRNA	Poecilia formosa	1	0.017	68.24	1204	OE179149.1
sRNA-Sente-27	PREDICTED: Acanthochromis polyacanthus uracil DNA glycosylase a (unga), transcript variant X2, mRNA	Acanthochromis polyacanthus	0.72	0.017	75.41	1495	OE179149.1
sRNA-Sente-27	PREDICTED: Daphnia magna uracil-DNA glycosylase (LOC116928056), mRNA	Daphnia magna	0.96	0.017	69.88	1275	OE179149.1
sRNA-Sente-27	PREDICTED: Amphiprion ocellaris uracil DNA glycosylase a (unga), transcript variant X2, mRNA	Amphiprion ocellaris	0.72	0.017	75.41	1339	OE179149.1
sRNA-Sente-27	PREDICTED: Homarus americanus uracil-DNA glycosylase-like (LOC121873616), transcript variant X1, mRNA	Homarus americanus	1	0.017	68.24	2431	OE179149.1
sRNA-Sente-27	PREDICTED: Electrophorus electricus uracil DNA glycosylase a (unga), transcript variant X1, mRNA	Electrophorus electricus	0.86	0.017	71.23	2242	OE179149.1
sRNA-Sente-27	PREDICTED: Misgurnus anguillicaudatus uracil DNA glycosylase a (unga), transcript variant X1, mRNA	Misgurnus anguillicaudatus	0.98	0.017	68.67	1272	OE179149.1
sRNA-Sente-27	PREDICTED: Cololabis saira uracil DNA glycosylase a (unga), transcript variant X2, mRNA	Cololabis saira	0.69	0.017	76.27	1240	OE179149.1
sRNA-Sente-27	PREDICTED: Chaetodon trifascialis uracil DNA glycosylase a (unga), transcript variant X1, mRNA	Chaetodon trifascialis	0.98	0.017	68.67	1403	OE179149.1
sRNA-Sente-27	PREDICTED: Cololabis saira uracil DNA glycosylase a (unga), transcript variant X1, mRNA	Cololabis saira	0.69	0.017	76.27	1363	OE179149.1
sRNA-Sente-27	PREDICTED: Chaetodon trifascialis uracil DNA glycosylase a (unga), transcript variant X2, mRNA	Chaetodon trifascialis	0.98	0.017	68.67	1090	OE179149.1
sRNA-Sente-27	PREDICTED: Misgurnus anguillicaudatus uracil DNA glycosylase a (unga), transcript variant X2, mRNA	Misgurnus anguillicaudatus	0.98	0.017	68.67	1391	OE179149.1
sRNA-Sente-27	PREDICTED: Stegastes partitus uracil-DNA glycosylase (ung), mRNA	Stegastes partitus	0.98	0.017	68.67	968	OE179149.1
sRNA-Sente-27	PREDICTED: Electrophorus electricus uracil DNA glycosylase a (unga), transcript variant X2, mRNA	Electrophorus electricus	0.86	0.017	71.23	1799	OE179149.1
sRNA-Sente-27	PREDICTED: Pagrus major uracil DNA glycosylase a (unga), transcript variant X1, mRNA	Pagrus major	0.98	0.017	68.67	1179	OE179149.1
sRNA-Sente-27	Meira miltonrushii uracil-DNA glycosylase (FA14DRAFT_142759), mRNA	Meira miltonrushii	0.58	0.017	81.63	1470	OE179149.1
sRNA-Sente-27	PREDICTED: Xiphophorus couchianus uracil DNA glycosylase (ung), transcript variant X2, mRNA	Xiphophorus couchianus	1	0.017	68.24	1298	OE179149.1
sRNA-Sente-27	PREDICTED: Parambassis ranga uracil DNA glycosylase (ung), transcript variant X1, mRNA	Parambassis ranga	0.72	0.017	75.41	1224	OE179149.1
sRNA-Sente-27	PREDICTED: Parambassis ranga uracil DNA glycosylase (ung), transcript variant X2, mRNA	Parambassis ranga	0.72	0.017	75.41	1311	OE179149.1
sRNA-Sente-27	PREDICTED: Pagrus major uracil DNA glycosylase a (unga), transcript variant X2, mRNA	Pagrus major	0.98	0.017	68.67	1298	OE179149.1
sRNA-Sente-27	PREDICTED: Poecilia formosa uracil DNA glycosylase (ung), transcript variant X2, mRNA	Poecilia formosa	1	0.017	68.24	1329	OE179149.1
sRNA-Sente-27	PREDICTED: Acanthochromis polyacanthus uracil DNA glycosylase a (unga), transcript variant X1, mRNA	Acanthochromis polyacanthus	0.72	0.017	75.41	1408	OE179149.1
sRNA-Sente-27	PREDICTED: Poecilia mexicana uracil DNA glycosylase (ung), transcript variant X2, mRNA	Poecilia mexicana	1	0.017	68.24	1329	OE179149.1
sRNA-Sente-27	PREDICTED: Poecilia reticulata uracil DNA glycosylase (ung), transcript variant X1, mRNA	Poecilia reticulata	1	0.017	68.24	1190	OE179149.1
sRNA-Sente-27	PREDICTED: Poecilia mexicana uracil DNA glycosylase (ung), transcript variant X1, mRNA	Poecilia mexicana	1	0.017	68.24	1203	OE179149.1
sRNA-Sente-27	PREDICTED: Syngnathoides biaculeatus uracil DNA glycosylase a (unga), mRNA	Syngnathoides biaculeatus	1	0.017	68.24	1553	OE179149.1
sRNA-Sente-27	PREDICTED: Homarus americanus uracil-DNA glycosylase-like (LOC121869859), mRNA	Homarus americanus	1	0.017	68.24	2427	OE179149.1
sRNA-Sente-27	PREDICTED: Poecilia reticulata uracil DNA glycosylase (ung), transcript variant X2, mRNA	Poecilia reticulata	1	0.017	68.24	1306	OE179149.1
sRNA-Sente-27	PREDICTED: Xiphophorus couchianus uracil DNA glycosylase (ung), transcript variant X1, mRNA	Xiphophorus couchianus	1	0.017	68.24	1372	OE179149.1
sRNA-Sente-27	PREDICTED: Myxine glutinosa uracil DNA glycosylase (UNG), mRNA	Myxine glutinosa	0.68	0.045	75.86	1371	OE179149.1
sRNA-Sente-27	PREDICTED: Polyodon spathula uracil-DNA glycosylase-like (LOC121299574), transcript variant X2, mRNA	Polyodon spathula	0.71	0.045	75	1508	OE179149.1
sRNA-Sente-27	PREDICTED: Strongylocentrotus purpuratus uracil-DNA glycosylase (LOC586702), mRNA	Strongylocentrotus purpuratus	0.98	0.045	70.24	1017	OE179149.1
sRNA-Sente-27	PREDICTED: Polyodon spathula uracil-DNA glycosylase-like (LOC121299574), transcript variant X1, mRNA	Polyodon spathula	0.71	0.045	75	1634	OE179149.1
sRNA-Sente-27	PREDICTED: Nymphaea colorata uracil-DNA glycosylase, mitochondrial-like (LOC116261509), transcript variant X1, mRNA	Nymphaea colorata	0.68	0.045	75.86	2091	OE179149.1
sRNA-Sente-27	PREDICTED: Schistocerca cancellata uracil-DNA glycosylase-like (LOC126174916), mRNA	Schistocerca cancellata	0.68	0.045	75.86	1539	OE179149.1
sRNA-Sente-27	PREDICTED: Schistocerca serialis cubense uracil-DNA glycosylase-like (LOC126473786), mRNA	Schistocerca serialis cubense	0.68	0.045	75.86	1504	OE179149.1
sRNA-Sente-27	PREDICTED: Nymphaea colorata uracil-DNA glycosylase, mitochondrial-like (LOC116261509), transcript variant X3, mRNA	Nymphaea colorata	0.68	0.045	75.86	1886	OE179149.1
sRNA-Sente-27	PREDICTED: Schistocerca nitens uracil-DNA glycosylase-like (LOC126229548), mRNA	Schistocerca nitens	0.68	0.045	75.86	1493	OE179149.1
sRNA-Sente-27	PREDICTED: Schistocerca gregaria uracil-DNA glycosylase-like (LOC126355366), mRNA	Schistocerca gregaria	0.68	0.045	75.86	1542	OE179149.1
sRNA-Sente-27	PREDICTED: Nymphaea colorata uracil-DNA glycosylase, mitochondrial-like (LOC116261509), transcript variant X2, mRNA	Nymphaea colorata	0.68	0.045	75.86	1937	OE179149.1
sRNA-Sente-27	PREDICTED: Daphnia carinata uracil-DNA glycosylase-like (LOC130688627), mRNA	Daphnia carinata	0.66	0.045	76.79	1531	OE179149.1
sRNA-Sente-27	PREDICTED: Schistocerca nitens uracil-DNA glycosylase-like (LOC126251650), mRNA	Schistocerca nitens	0.68	0.045	75.86	1482	OE179149.1
sRNA-Sente-27	PREDICTED: Carassius gibelio uracil-DNA glycosylase-like (LOC127957828), transcript variant X2, mRNA	Carassius gibelio	0.72	0.12	73.77	1361	OE179149.1
sRNA-Sente-27	PREDICTED: Haliotis rufescens uracil-DNA glycosylase-like (LOC124136596), mRNA	Haliotis rufescens	0.69	0.12	74.58	2126	OE179149.1
sRNA-Sente-27	PREDICTED: Myxocyprinus asiaticus uracil-DNA glycosylase-like (LOC127426306), transcript variant X1, mRNA	Myxocyprinus asiaticus	0.69	0.12	74.58	1575	OE179149.1
sRNA-Sente-27	PREDICTED: Carassius gibelio uracil-DNA glycosylase-like (LOC127957828), transcript variant X1, mRNA	Carassius gibelio	0.72	0.12	73.77	1339	OE179149.1
sRNA-Sente-27	PREDICTED: Entelurus aequoreus uracil DNA glycosylase a (unga), transcript variant X2, mRNA	Entelurus aequoreus	1	0.12	67.06	1270	OE179149.1
sRNA-Sente-27	PREDICTED: Carassius auratus uracil-DNA glycosylase-like (LOC113073302), transcript variant X2, mRNA	Carassius auratus	0.72	0.12	73.77	1303	OE179149.1
sRNA-Sente-27	PREDICTED: Paramisgurnus dabryanus uracil DNA glycosylase a (unga), transcript variant X2, mRNA	Paramisgurnus dabryanus	0.72	0.12	73.77	1259	OE179149.1
sRNA-Sente-27	PREDICTED: Carassius gibelio uracil-DNA glycosylase-like (LOC127957830), transcript variant X2, mRNA	Carassius gibelio	0.72	0.12	73.77	1186	OE179149.1
sRNA-Sente-27	PREDICTED: Lytechinus pictus uracil-DNA glycosylase-like (LOC129272319), transcript variant X1, mRNA	Lytechinus pictus	0.98	0.12	68.67	2761	OE179149.1
sRNA-Sente-27	PREDICTED: Rhopilema esculentum uracil-DNA glycosylase-like (LOC135696474), mRNA	Rhopilema esculentum	0.84	0.12	70.42	2430	OE179149.1
sRNA-Sente-27	PREDICTED: Lytechinus pictus uracil-DNA glycosylase-like (LOC129272319), transcript variant X3, mRNA	Lytechinus pictus	0.98	0.12	68.67	2804	OE179149.1
sRNA-Sente-27	PREDICTED: Gouania willdenowi uracil DNA glycosylase (ung), mRNA	Gouania willdenowi	1	0.12	67.06	1233	OE179149.1
sRNA-Sente-27	PREDICTED: Sparus aurata uracil-DNA glycosylase-like (LOC115582438), transcript variant X1, mRNA	Sparus aurata	1	0.12	67.06	1209	OE179149.1
sRNA-Sente-27	PREDICTED: Lytechinus pictus uracil-DNA glycosylase-like (LOC129272319), transcript variant X2, mRNA	Lytechinus pictus	0.98	0.12	68.67	2619	OE179149.1
sRNA-Sente-27	PREDICTED: Triplophysa rosa uracil DNA glycosylase a (unga), transcript variant X2, mRNA	Triplophysa rosa	0.72	0.12	73.77	1349	OE179149.1
sRNA-Sente-27	PREDICTED: Heterodontus francisci uracil-DNA glycosylase-like (LOC137382968), mRNA	Heterodontus francisci	0.84	0.12	70.67	1484	OE179149.1
sRNA-Sente-27	PREDICTED: Carassius gibelio uracil-DNA glycosylase (LOC127957093), transcript variant X3, mRNA	Carassius gibelio	0.72	0.12	73.77	1313	OE179149.1
sRNA-Sente-27	PREDICTED: Myxocyprinus asiaticus uracil-DNA glycosylase-like (LOC127426306), transcript variant X2, mRNA	Myxocyprinus asiaticus	0.69	0.12	74.58	1391	OE179149.1
sRNA-Sente-27	PREDICTED: Lytechinus variegatus uracil-DNA glycosylase-like (LOC121425571), mRNA	Lytechinus variegatus	0.98	0.12	68.67	1346	OE179149.1
sRNA-Sente-27	PREDICTED: Acanthopagrus latus uracil DNA glycosylase a (unga), mRNA	Acanthopagrus latus	1	0.12	67.06	1323	OE179149.1
sRNA-Sente-27	PREDICTED: Carassius gibelio uracil-DNA glycosylase-like (LOC127957828), transcript variant X3, mRNA	Carassius gibelio	0.72	0.12	73.77	1316	OE179149.1
sRNA-Sente-27	PREDICTED: Entelurus aequoreus uracil DNA glycosylase a (unga), transcript variant X1, mRNA	Entelurus aequoreus	1	0.12	67.06	1262	OE179149.1
sRNA-Sente-27	PREDICTED: Carassius gibelio uracil-DNA glycosylase (LOC127957093), transcript variant X2, mRNA	Carassius gibelio	0.72	0.12	73.77	1421	OE179149.1
sRNA-Sente-27	PREDICTED: Triplophysa dalaica uracil DNA glycosylase a (unga), transcript variant X2, mRNA	Triplophysa dalaica	0.72	0.12	73.77	1470	OE179149.1
sRNA-Sente-27	PREDICTED: Myxocyprinus asiaticus uracil-DNA glycosylase-like (LOC127436077), mRNA	Myxocyprinus asiaticus	0.69	0.12	74.58	1386	OE179149.1
sRNA-Sente-27	PREDICTED: Carassius carassius uracil-DNA glycosylase-like (LOC132140781), transcript variant X3, mRNA	Carassius carassius	0.72	0.12	73.77	1264	OE179149.1
sRNA-Sente-27	PREDICTED: Paramisgurnus dabryanus uracil DNA glycosylase a (unga), transcript variant X1, mRNA	Paramisgurnus dabryanus	0.72	0.12	73.77	1371	OE179149.1
sRNA-Sente-27	PREDICTED: Carassius carassius uracil-DNA glycosylase-like (LOC132140781), transcript variant X2, mRNA	Carassius carassius	0.72	0.12	73.77	1430	OE179149.1
sRNA-Sente-27	PREDICTED: Triplophysa dalaica uracil DNA glycosylase a (unga), transcript variant X1, mRNA	Triplophysa dalaica	0.72	0.12	73.77	1451	OE179149.1
sRNA-Sente-27	PREDICTED: Carassius carassius uracil-DNA glycosylase-like (LOC132132131), mRNA	Carassius carassius	0.72	0.12	73.77	1314	OE179149.1
sRNA-Sente-27	PREDICTED: Folsomia candida uracil-DNA glycosylase (LOC110851825), mRNA	Folsomia candida	0.98	0.12	67.47	1469	OE179149.1
sRNA-Sente-27	PREDICTED: Sparus aurata uracil-DNA glycosylase-like (LOC115582438), transcript variant X2, mRNA	Sparus aurata	1	0.12	67.06	1320	OE179149.1
sRNA-Sente-27	PREDICTED: Carassius gibelio uracil-DNA glycosylase (LOC127957093), transcript variant X1, mRNA	Carassius gibelio	0.72	0.12	73.77	1335	OE179149.1
sRNA-Sente-27	PREDICTED: Carassius carassius uracil-DNA glycosylase-like (LOC132140781), transcript variant X1, mRNA	Carassius carassius	0.72	0.12	73.77	1285	OE179149.1
sRNA-Sente-27	PREDICTED: Boleophthalmus pectinirostris uracil-DNA glycosylase (LOC110169854), mRNA	Boleophthalmus pectinirostris	1	0.12	67.06	1132	OE179149.1
sRNA-Sente-27	PREDICTED: Carassius gibelio uracil-DNA glycosylase-like (LOC127957830), transcript variant X1, mRNA	Carassius gibelio	0.72	0.12	73.77	1335	OE179149.1
sRNA-Sente-27	PREDICTED: Carassius gibelio uracil-DNA glycosylase-like (LOC127957830), transcript variant X4, mRNA	Carassius gibelio	0.72	0.12	73.77	1117	OE179149.1
sRNA-Sente-27	PREDICTED: Carassius gibelio uracil-DNA glycosylase-like (LOC127957830), transcript variant X3, mRNA	Carassius gibelio	0.72	0.12	73.77	1313	OE179149.1
sRNA-Sente-27	PREDICTED: Triplophysa rosa uracil DNA glycosylase a (unga), transcript variant X1, mRNA	Triplophysa rosa	0.72	0.12	73.77	1434	OE179149.1
sRNA-Sente-27	PREDICTED: Cryptomeria japonica uncharacterized LOC131067384 (LOC131067384), mRNA	Cryptomeria japonica	0.88	0.12	69.33	1739	OE179149.1
sRNA-Sente-27	PREDICTED: Carassius carassius uracil-DNA glycosylase-like (LOC132140781), transcript variant X4, mRNA	Carassius carassius	0.72	0.12	73.77	1229	OE179149.1
sRNA-Sente-27	PREDICTED: Nematolebias whitei uracil DNA glycosylase a (unga), mRNA	Nematolebias whitei	1	0.12	67.06	897	OE179149.1
sRNA-Sente-27	PREDICTED: Carassius auratus uracil-DNA glycosylase-like (LOC113073302), transcript variant X1, mRNA	Carassius auratus	0.72	0.12	73.77	1433	OE179149.1
sRNA-Sente-27	Schizophyllum commune H4-8 uncharacterized protein (SCHCODRAFT_02604820), mRNA	Schizophyllum commune H4-8	0.66	0.32	75	1164	OE179149.1
sRNA-Sente-27	PREDICTED: Lactuca sativa uracil-DNA glycosylase, mitochondrial (LOC111906635), mRNA	Lactuca sativa	0.68	0.32	74.14	1421	OE179149.1
sRNA-Sente-27	Corydalis pauciovulata uracil-DNA glycosylase (UNG) gene, complete cds	Corydalis pauciovulata	0.68	0.32	74.14	4031	OE179149.1
sRNA-Sente-27	PREDICTED: Panulirus ornatus uracil-DNA glycosylase-like (LOC139755848), transcript variant X2, mRNA	Panulirus ornatus	0.68	0.32	74.14	1914	OE179149.1
sRNA-Sente-27	PREDICTED: Schistocerca americana uracil-DNA glycosylase-like (LOC124606637), mRNA	Schistocerca americana	0.68	0.32	74.14	1516	OE179149.1
sRNA-Sente-27	PREDICTED: Schistocerca piceifrons uracil-DNA glycosylase-like (LOC124789343), mRNA	Schistocerca piceifrons	0.68	0.32	74.14	1488	OE179149.1
sRNA-Sente-27	PREDICTED: Panulirus ornatus uracil-DNA glycosylase-like (LOC139759529), mRNA	Panulirus ornatus	0.68	0.32	74.14	747	OE179149.1
sRNA-Sente-27	PREDICTED: Panulirus ornatus uracil-DNA glycosylase-like (LOC139755848), transcript variant X1, mRNA	Panulirus ornatus	0.68	0.32	74.14	3705	OE179149.1
sRNA-Sente-27	PREDICTED: Branchiostoma belcheri uracil-DNA glycosylase-like (LOC109485258), mRNA	Branchiostoma belcheri	0.64	0.32	75.93	1538	OE179149.1
sRNA-Sente-27	PREDICTED: Rutidosis leptorrhynchoides uracil-DNA glycosylase, mitochondrial (LOC139893853), mRNA	Rutidosis leptorrhynchoides	0.68	0.32	74.14	1387	OE179149.1
sRNA-Sente-27	Ustilago hordei uncharacterized protein (UHO2_03442), partial mRNA	Ustilago hordei	0.59	0.32	78	1242	OE179149.1
sRNA-Sente-27	PREDICTED: Amphiura filiformis uracil-DNA glycosylase-like (LOC140148939), partial mRNA	Amphiura filiformis	1	0.32	68.6	3521	OE179149.1
sRNA-Sente-27	PREDICTED: Parasteatoda tepidariorum uracil-DNA glycosylase (LOC107447775), transcript variant X2, mRNA	Parasteatoda tepidariorum	0.56	0.32	79.17	981	OE179149.1
sRNA-Sente-27	PREDICTED: Parasteatoda tepidariorum uracil-DNA glycosylase (LOC107447775), transcript variant X1, mRNA	Parasteatoda tepidariorum	0.56	0.32	79.17	1112	OE179149.1
sRNA-Sente-27	PREDICTED: Hippocampus zosterae uracil DNA glycosylase a (unga), mRNA	Hippocampus zosterae	1	0.87	65.88	1259	OE179149.1
sRNA-Sente-27	PREDICTED: Pundamilia nyererei uracil DNA glycosylase (ung), transcript variant X1, mRNA	Pundamilia nyererei	1	0.87	65.88	1216	OE179149.1
sRNA-Sente-27	PREDICTED: Phyllopteryx taeniolatus uracil DNA glycosylase a (unga), transcript variant X12, mRNA	Phyllopteryx taeniolatus	0.72	0.87	72.13	1743	OE179149.1
sRNA-Sente-27	PREDICTED: Phyllopteryx taeniolatus uracil DNA glycosylase a (unga), transcript variant X2, mRNA	Phyllopteryx taeniolatus	0.72	0.87	72.13	1625	OE179149.1
sRNA-Sente-27	PREDICTED: Nerophis ophidion uracil DNA glycosylase a (unga), transcript variant X1, mRNA	Nerophis ophidion	1	0.87	65.88	1175	OE179149.1
sRNA-Sente-27	PREDICTED: Phyllopteryx taeniolatus uracil DNA glycosylase a (unga), transcript variant X13, mRNA	Phyllopteryx taeniolatus	0.72	0.87	72.13	1781	OE179149.1
sRNA-Sente-27	PREDICTED: Nerophis lumbriciformis uracil DNA glycosylase a (unga), transcript variant X2, mRNA	Nerophis lumbriciformis	1	0.87	65.88	1295	OE179149.1
sRNA-Sente-27	PREDICTED: Haliotis rubra uracil-DNA glycosylase-like (LOC124288451), mRNA	Haliotis rubra	1	0.87	65.88	1689	OE179149.1
sRNA-Sente-27	Cyprideis torosa	Cyprideis torosa	0.95	0.87	66.67	422544	OE179149.1
sRNA-Sente-27	PREDICTED: Carassius auratus uracil-DNA glycosylase-like (LOC113086265), transcript variant X1, mRNA	Carassius auratus	0.72	0.87	72.13	1301	OE179149.1
sRNA-Sente-27	PREDICTED: Chanos chanos uracil DNA glycosylase (ung), transcript variant X1, mRNA	Chanos chanos	1	0.87	65.88	1427	OE179149.1
sRNA-Sente-27	PREDICTED: Nerophis lumbriciformis uracil DNA glycosylase a (unga), transcript variant X1, mRNA	Nerophis lumbriciformis	1	0.87	65.88	1260	OE179149.1
sRNA-Sente-27	PREDICTED: Maylandia zebra uracil DNA glycosylase (ung), transcript variant X1, mRNA	Maylandia zebra	1	0.87	65.88	1174	OE179149.1
sRNA-Sente-27	PREDICTED: Astatotilapia calliptera uracil DNA glycosylase (ung), transcript variant X2, mRNA	Astatotilapia calliptera	1	0.87	65.88	1343	OE179149.1
sRNA-Sente-27	PREDICTED: Silurus meridionalis uracil DNA glycosylase a (unga), transcript variant X2, mRNA	Silurus meridionalis	1	0.87	65.88	1315	OE179149.1
sRNA-Sente-27	PREDICTED: Oreochromis niloticus uracil DNA glycosylase (ung), transcript variant X2, mRNA	Oreochromis niloticus	1	0.87	65.88	1303	OE179149.1
sRNA-Sente-27	PREDICTED: Pelmatolapia mariae uracil DNA glycosylase a (unga), transcript variant X1, mRNA	Pelmatolapia mariae	1	0.87	65.88	1273	OE179149.1
sRNA-Sente-27	PREDICTED: Silurus meridionalis uracil DNA glycosylase a (unga), transcript variant X1, mRNA	Silurus meridionalis	1	0.87	65.88	1314	OE179149.1
sRNA-Sente-27	PREDICTED: Simochromis diagramma uracil DNA glycosylase a (unga), transcript variant X2, mRNA	Simochromis diagramma	1	0.87	65.88	1519	OE179149.1
sRNA-Sente-27	PREDICTED: Pelmatolapia mariae uracil DNA glycosylase a (unga), transcript variant X2, mRNA	Pelmatolapia mariae	1	0.87	65.88	1236	OE179149.1
sRNA-Sente-27	PREDICTED: Dunckerocampus dactyliophorus uracil-DNA glycosylase-like (LOC129179632), mRNA	Dunckerocampus dactyliophorus	0.86	0.87	68.49	1881	OE179149.1
sRNA-Sente-27	Gryllus bimaculatus mRNA, GBcontig27484	Gryllus bimaculatus	0.51	0.87	81.4	100	OE179149.1
sRNA-Sente-27	PREDICTED: Simochromis diagramma uracil DNA glycosylase a (unga), transcript variant X1, mRNA	Simochromis diagramma	1	0.87	65.88	1663	OE179149.1
sRNA-Sente-27	PREDICTED: Phyllopteryx taeniolatus uracil DNA glycosylase a (unga), transcript variant X3, mRNA	Phyllopteryx taeniolatus	0.72	0.87	72.13	1556	OE179149.1
sRNA-Sente-27	PREDICTED: Maylandia zebra uracil DNA glycosylase (ung), transcript variant X2, mRNA	Maylandia zebra	1	0.87	65.88	1306	OE179149.1
sRNA-Sente-27	PREDICTED: Phyllopteryx taeniolatus uracil DNA glycosylase a (unga), transcript variant X7, mRNA	Phyllopteryx taeniolatus	0.72	0.87	72.13	1208	OE179149.1
sRNA-Sente-27	PREDICTED: Haplochromis burtoni uracil DNA glycosylase a (unga), transcript variant X2, mRNA	Haplochromis burtoni	1	0.87	65.88	1270	OE179149.1
sRNA-Sente-27	PREDICTED: Haplochromis burtoni uracil DNA glycosylase a (unga), transcript variant X1, mRNA	Haplochromis burtoni	1	0.87	65.88	1150	OE179149.1
sRNA-Sente-27	PREDICTED: Phycodurus eques uracil DNA glycosylase a (unga), mRNA	Phycodurus eques	0.72	0.87	72.13	1245	OE179149.1
sRNA-Sente-27	PREDICTED: Branchiostoma floridae uracil-DNA glycosylase-like (LOC118413368), mRNA	Branchiostoma floridae	0.62	0.87	75.47	1902	OE179149.1
sRNA-Sente-27	PREDICTED: Oreochromis niloticus uracil DNA glycosylase (ung), transcript variant X1, mRNA	Oreochromis niloticus	1	0.87	65.88	1210	OE179149.1
sRNA-Sente-27	PREDICTED: Salminus brasiliensis uracil DNA glycosylase a (unga), transcript variant X3, misc_RNA	Salminus brasiliensis	0.72	0.87	72.13	1512	OE179149.1
sRNA-Sente-27	PREDICTED: Phyllopteryx taeniolatus uracil DNA glycosylase a (unga), transcript variant X8, mRNA	Phyllopteryx taeniolatus	0.72	0.87	72.13	1415	OE179149.1
sRNA-Sente-27	PREDICTED: Labeo rohita uracil DNA glycosylase a (unga), transcript variant X2, mRNA	Labeo rohita	0.72	0.87	72.13	1317	OE179149.1
sRNA-Sente-27	PREDICTED: Haliotis cracherodii uracil-DNA glycosylase-like (LOC139452673), mRNA	Haliotis cracherodii	0.69	0.87	72.88	2726	OE179149.1
sRNA-Sente-27	PREDICTED: Neolamprologus brichardi uracil DNA glycosylase a (unga), transcript variant X2, mRNA	Neolamprologus brichardi	1	0.87	65.88	1371	OE179149.1
sRNA-Sente-27	PREDICTED: Phyllopteryx taeniolatus uracil DNA glycosylase a (unga), transcript variant X4, mRNA	Phyllopteryx taeniolatus	0.72	0.87	72.13	1508	OE179149.1
sRNA-Sente-27	PREDICTED: Pundamilia nyererei uracil DNA glycosylase (ung), transcript variant X2, mRNA	Pundamilia nyererei	1	0.87	65.88	1320	OE179149.1
sRNA-Sente-27	PREDICTED: Hippocampus comes uracil DNA glycosylase (ung), transcript variant X1, mRNA	Hippocampus comes	1	0.87	65.88	1171	OE179149.1
sRNA-Sente-27	Picea glauca clone GQ03913_M07 mRNA sequence	Picea glauca	0.88	0.87	68	1153	OE179149.1
sRNA-Sente-27	PREDICTED: Haliotis asinina uracil-DNA glycosylase-like (LOC137265741), mRNA	Haliotis asinina	1	0.87	65.88	3181	OE179149.1
sRNA-Sente-27	PREDICTED: Branchiostoma lanceolatum uracil-DNA glycosylase-like (LOC136431044), mRNA	Branchiostoma lanceolatum	0.62	0.87	75.47	1830	OE179149.1
sRNA-Sente-27	PREDICTED: Carassius gibelio uracil-DNA glycosylase (LOC127991155), mRNA	Carassius gibelio	0.72	0.87	72.13	1308	OE179149.1
sRNA-Sente-27	PREDICTED: Carcharodon carcharias uracil DNA glycosylase a (unga), transcript variant X2, mRNA	Carcharodon carcharias	0.72	0.87	72.13	1312	OE179149.1
sRNA-Sente-27	PREDICTED: Phyllopteryx taeniolatus uracil DNA glycosylase a (unga), transcript variant X1, mRNA	Phyllopteryx taeniolatus	0.72	0.87	72.13	1593	OE179149.1
sRNA-Sente-27	PREDICTED: Chanos chanos uracil DNA glycosylase (ung), transcript variant X2, mRNA	Chanos chanos	1	0.87	65.88	1274	OE179149.1
sRNA-Sente-27	PREDICTED: Oreochromis aureus uracil DNA glycosylase a (unga), mRNA	Oreochromis aureus	1	0.87	65.88	1283	OE179149.1
sRNA-Sente-27	PREDICTED: Phyllopteryx taeniolatus uracil DNA glycosylase a (unga), transcript variant X6, mRNA	Phyllopteryx taeniolatus	0.72	0.87	72.13	1438	OE179149.1
sRNA-Sente-27	PREDICTED: Hippocampus comes uracil DNA glycosylase (ung), transcript variant X2, mRNA	Hippocampus comes	1	0.87	65.88	1257	OE179149.1
sRNA-Sente-27	PREDICTED: Labeo rohita uracil DNA glycosylase a (unga), transcript variant X1, mRNA	Labeo rohita	0.72	0.87	72.13	1463	OE179149.1
sRNA-Sente-27	PREDICTED: Carcharodon carcharias uracil DNA glycosylase a (unga), transcript variant X1, mRNA	Carcharodon carcharias	0.72	0.87	72.13	1491	OE179149.1
sRNA-Sente-27	PREDICTED: Astatotilapia calliptera uracil DNA glycosylase (ung), transcript variant X1, mRNA	Astatotilapia calliptera	1	0.87	65.88	1156	OE179149.1
sRNA-Sente-27	PREDICTED: Eucyclogobius newberryi uracil DNA glycosylase a (unga), transcript variant X1, mRNA	Eucyclogobius newberryi	1	0.87	65.88	1018	OE179149.1
sRNA-Sente-27	PREDICTED: Neolamprologus brichardi uracil DNA glycosylase a (unga), transcript variant X1, mRNA	Neolamprologus brichardi	1	0.87	65.88	1296	OE179149.1
sRNA-Sente-27	PREDICTED: Carassius auratus uracil-DNA glycosylase-like (LOC113086265), transcript variant X2, mRNA	Carassius auratus	0.72	0.87	72.13	1312	OE179149.1
sRNA-Sente-27	PREDICTED: Nerophis ophidion uracil DNA glycosylase a (unga), transcript variant X2, mRNA	Nerophis ophidion	1	0.87	65.88	1234	OE179149.1
sRNA-Sente-27	PREDICTED: Nerophis lumbriciformis uracil DNA glycosylase a (unga), transcript variant X3, mRNA	Nerophis lumbriciformis	1	0.87	65.88	1256	OE179149.1
sRNA-Sente-27	PREDICTED: Eucyclogobius newberryi uracil DNA glycosylase a (unga), transcript variant X2, mRNA	Eucyclogobius newberryi	1	0.87	65.88	1039	OE179149.1
sRNA-Sente-27	PREDICTED: Phyllopteryx taeniolatus uracil DNA glycosylase a (unga), transcript variant X14, mRNA	Phyllopteryx taeniolatus	0.72	0.87	72.13	1264	OE179149.1
sRNA-Sente-27	Andreaea hookeri genome assembly, chromosome: 3	Andreaea hookeri	0.79	0.87	71.64	23530960	OE179149.1
sRNA-Sente-27	PREDICTED: Oryzias melastigma uracil DNA glycosylase a (unga), mRNA	Oryzias melastigma	0.68	2.3	72.41	1452	OE179149.1
sRNA-Sente-27	PREDICTED: Petromyzon marinus uracil DNA glycosylase (UNG), mRNA	Petromyzon marinus	0.64	2.3	74.07	678	OE179149.1
sRNA-Sente-27	PREDICTED: Trichomycterus rosablanca uracil DNA glycosylase a (unga), mRNA	Trichomycterus rosablanca	0.82	2.3	68.92	1271	OE179149.1
sRNA-Sente-27	Pseudomicrostroma glucosiphilum uracil-DNA glycosylase (BCV69DRAFT_284671), mRNA	Pseudomicrostroma glucosiphilum	0.52	2.3	79.55	1775	OE179149.1
sRNA-Sente-27	PREDICTED: Rhododendron vialii uracil-DNA glycosylase, mitochondrial (LOC131326088), mRNA	Rhododendron vialii	0.68	2.3	72.41	1382	OE179149.1
sRNA-Sente-27	Echinococcus granulosus Uracil-DNA glycosylase (EGR_01580), partial mRNA	Echinococcus granulosus	0.96	2.3	65.85	906	OE179149.1
sRNA-Sente-27	Pseudomicrostroma glucosiphilum threonyl-tRNA synthetase (BCV69DRAFT_284672), mRNA	Pseudomicrostroma glucosiphilum	0.52	2.3	79.55	3103	OE179149.1
sRNA-Sente-27	Cyprideis torosa	Cyprideis torosa	0.49	2.3	80.95	119817	OE179149.1
sRNA-Sente-27	PREDICTED: Oryzias latipes uracil DNA glycosylase (ung), transcript variant X2, mRNA	Oryzias latipes	0.68	2.3	72.41	1350	OE179149.1
sRNA-Sente-27	Puccinia striiformis f. sp. tritici uncharacterized protein (Pst134EA_021152), mRNA	Puccinia striiformis f. sp. tritici	0.89	2.3	70.51	1886	OE179149.1
sRNA-Sente-27	TPA_asm: Oryzias latipes strain Hd-rR, complete genome assembly, chromosome 9	Oryzias latipes	0.68	2.3	72.41	33213694	OE179149.1
sRNA-Sente-27	PREDICTED: Oryzias latipes uracil DNA glycosylase (ung), transcript variant X1, mRNA	Oryzias latipes	0.68	2.3	72.41	1305	OE179149.1
sRNA-Sente-27	Stereum hirsutum FP-91666 SS1 uracil-DNA glycosylase (STEHIDRAFT_129145), partial mRNA	Stereum hirsutum FP-91666 SS1	0.66	2.3	73.21	684	OE179149.1
sRNA-Sente-27	PREDICTED: Clytia hemisphaerica uracil-DNA glycosylase-like (LOC136822467), mRNA	Clytia hemisphaerica	0.41	6.3	85.71	1187	OE179149.1
sRNA-Sente-27	PREDICTED: Heptranchias perlo ubiquitin carboxyl-terminal hydrolase 30-like (LOC137342235), transcript variant X4, mRNA	Heptranchias perlo	0.72	6.3	70.49	4422	OE179149.1
sRNA-Sente-27	PREDICTED: Hemibagrus wyckioides uracil DNA glycosylase a (unga), transcript variant X3, mRNA	Hemibagrus wyckioides	0.98	6.3	65.06	1461	OE179149.1
sRNA-Sente-27	PREDICTED: Heptranchias perlo ubiquitin carboxyl-terminal hydrolase 30-like (LOC137342235), transcript variant X1, mRNA	Heptranchias perlo	0.72	6.3	70.49	4538	OE179149.1
sRNA-Sente-27	PREDICTED: Hemibagrus wyckioides uracil DNA glycosylase a (unga), transcript variant X4, mRNA	Hemibagrus wyckioides	0.98	6.3	65.06	1332	OE179149.1
sRNA-Sente-27	PREDICTED: Macrobrachium rosenbergii uracil-DNA glycosylase-like (LOC136851122), mRNA	Macrobrachium rosenbergii	0.98	6.3	65.06	2299	OE179149.1
sRNA-Sente-27	PREDICTED: Heptranchias perlo ubiquitin carboxyl-terminal hydrolase 30-like (LOC137342235), transcript variant X5, mRNA	Heptranchias perlo	0.72	6.3	70.49	3874	OE179149.1
sRNA-Sente-27	PREDICTED: Hemibagrus wyckioides uracil DNA glycosylase a (unga), transcript variant X1, mRNA	Hemibagrus wyckioides	0.98	6.3	65.06	1986	OE179149.1
sRNA-Sente-27	PREDICTED: Pristiophorus japonicus uracil DNA glycosylase a (unga), mRNA	Pristiophorus japonicus	0.74	6.3	69.84	1527	OE179149.1
sRNA-Sente-27	PREDICTED: Tachysurus fulvidraco uracil DNA glycosylase a (unga), transcript variant X1, mRNA	Tachysurus fulvidraco	1	6.3	64.71	1240	OE179149.1
sRNA-Sente-27	PREDICTED: Tachysurus fulvidraco uracil DNA glycosylase a (unga), transcript variant X3, mRNA	Tachysurus fulvidraco	1	6.3	64.71	1421	OE179149.1
sRNA-Sente-27	PREDICTED: Heptranchias perlo ubiquitin carboxyl-terminal hydrolase 30-like (LOC137342235), transcript variant X2, mRNA	Heptranchias perlo	0.72	6.3	70.49	4511	OE179149.1
sRNA-Sente-27	PREDICTED: Heptranchias perlo ubiquitin carboxyl-terminal hydrolase 30-like (LOC137342235), transcript variant X3, mRNA	Heptranchias perlo	0.72	6.3	70.49	4527	OE179149.1
sRNA-Sente-27	PREDICTED: Hemibagrus wyckioides uracil DNA glycosylase a (unga), transcript variant X2, mRNA	Hemibagrus wyckioides	0.98	6.3	65.06	2383	OE179149.1
sRNA-Sente-27	PREDICTED: Scyliorhinus canicula uracil-DNA glycosylase-like (LOC119975478), mRNA	Scyliorhinus canicula	0.74	6.3	69.84	1669	OE179149.1
sRNA-Spyog-2	1_Tdi_b3v08	Timema douglasi	0.48	8	69.01	144479	OA565910.1
sRNA-Ypseu-7	PREDICTED: Gadus morhua microtubule associated protein 1A (map1a), mRNA	Gadus morhua	0.37	0.081	86.05	11618	XM_030377604.1
sRNA-Ypseu-7	Melanogrammus aeglefinus genome assembly, chromosome: 7	Melanogrammus aeglefinus	0.37	0.081	86.05	28542205	XM_030377604.1
sRNA-Ypseu-7	PREDICTED: Gadus macrocephalus microtubule-associated protein 1Aa (map1aa), mRNA	Gadus macrocephalus	0.37	0.081	86.05	11088	XM_030377604.1
sRNA-Ypseu-7	Opisthorchis viverrini hypothetical protein partial mRNA	Opisthorchis viverrini	0.42	0.081	81.63	2199	XM_030377604.1
sRNA-Ypseu-7	PREDICTED: Diadema antillarum ATP-dependent RNA helicase DDX24-like (LOC139743061), mRNA	Diadema antillarum	0.38	0.22	84.09	2940	XM_030377604.1
sRNA-Ypseu-7	PREDICTED: Dicentrarchus labrax retinoblastoma binding protein 8 (rbbp8), transcript variant X2, mRNA	Dicentrarchus labrax	0.37	0.59	83.72	2459	XM_030377604.1
sRNA-Ypseu-7	PREDICTED: Dicentrarchus labrax retinoblastoma binding protein 8 (rbbp8), transcript variant X3, mRNA	Dicentrarchus labrax	0.37	0.59	83.72	2445	XM_030377604.1
sRNA-Ypseu-7	PREDICTED: Dicentrarchus labrax retinoblastoma binding protein 8 (rbbp8), transcript variant X5, mRNA	Dicentrarchus labrax	0.37	0.59	83.72	1931	XM_030377604.1
sRNA-Ypseu-7	PREDICTED: Dicentrarchus labrax retinoblastoma binding protein 8 (rbbp8), transcript variant X1, mRNA	Dicentrarchus labrax	0.37	0.59	83.72	2449	XM_030377604.1
sRNA-Ypseu-7	Dicentrarchus labrax chromosome sequence corresponding to linkage group 18, complete sequence	Dicentrarchus labrax	0.37	0.59	83.72	14502917	XM_030377604.1
sRNA-Ypseu-7	PREDICTED: Onychostoma macrolepis zinc finger protein 622 (znf622), mRNA	Onychostoma macrolepis	0.4	0.59	80.85	1833	XM_030377604.1
sRNA-Ypseu-7	PREDICTED: Monodelphis domestica acidic leucine-rich nuclear phosphoprotein 32 family member B-like (LOC100017476), transcript variant X2, mRNA	Monodelphis domestica	0.38	0.59	82.22	1399	XM_030377604.1
sRNA-Ypseu-7	PREDICTED: Dicentrarchus labrax retinoblastoma binding protein 8 (rbbp8), transcript variant X4, mRNA	Dicentrarchus labrax	0.37	0.59	83.72	2386	XM_030377604.1
sRNA-Ypseu-7	PREDICTED: Monodelphis domestica acidic leucine-rich nuclear phosphoprotein 32 family member B-like (LOC100017476), transcript variant X1, mRNA	Monodelphis domestica	0.38	0.59	82.22	1490	XM_030377604.1
sRNA-Ypseu-7	PREDICTED: Aphidius gifuensis uncharacterized LOC122850226 (LOC122850226), transcript variant X2, mRNA	Aphidius gifuensis	0.38	1.6	81.82	20019	XM_030377604.1
sRNA-Ypseu-7	PREDICTED: Aphidius gifuensis uncharacterized LOC122850226 (LOC122850226), transcript variant X4, mRNA	Aphidius gifuensis	0.38	1.6	81.82	19875	XM_030377604.1
sRNA-Ypseu-7	PREDICTED: Aphidius gifuensis uncharacterized LOC122850226 (LOC122850226), transcript variant X1, mRNA	Aphidius gifuensis	0.38	1.6	81.82	20075	XM_030377604.1
sRNA-Ypseu-7	PREDICTED: Anopheles darlingi uncharacterized LOC125960220 (LOC125960220), transcript variant X2, mRNA	Anopheles darlingi	0.38	1.6	81.82	15073	XM_030377604.1
sRNA-Ypseu-7	PREDICTED: Anopheles darlingi uncharacterized LOC125960220 (LOC125960220), transcript variant X3, mRNA	Anopheles darlingi	0.38	1.6	81.82	15040	XM_030377604.1
sRNA-Ypseu-7	PREDICTED: Alligator sinensis armadillo-like helical domain containing 4 (ARMH4), mRNA	Alligator sinensis	0.57	1.6	73.53	2563	XM_030377604.1
sRNA-Ypseu-7	PREDICTED: Aphidius gifuensis uncharacterized LOC122850226 (LOC122850226), transcript variant X7, mRNA	Aphidius gifuensis	0.38	1.6	81.82	19665	XM_030377604.1
sRNA-Ypseu-7	PREDICTED: Gavialis gangeticus chromosome unknown C14orf37 homolog (CUNH14orf37), transcript variant X1, mRNA	Gavialis gangeticus	0.57	1.6	73.53	8392	XM_030377604.1
sRNA-Ypseu-7	PREDICTED: Aphidius gifuensis uncharacterized LOC122850226 (LOC122850226), transcript variant X5, mRNA	Aphidius gifuensis	0.38	1.6	81.82	19863	XM_030377604.1
sRNA-Ypseu-7	PREDICTED: Gavialis gangeticus chromosome unknown C14orf37 homolog (CUNH14orf37), transcript variant X2, mRNA	Gavialis gangeticus	0.57	1.6	73.53	8389	XM_030377604.1
sRNA-Ypseu-7	PREDICTED: Aphidius gifuensis uncharacterized LOC122850226 (LOC122850226), transcript variant X6, mRNA	Aphidius gifuensis	0.38	1.6	81.82	19809	XM_030377604.1
sRNA-Ypseu-7	PREDICTED: Anopheles darlingi uncharacterized LOC125960220 (LOC125960220), transcript variant X1, mRNA	Anopheles darlingi	0.38	1.6	81.82	15085	XM_030377604.1
sRNA-Ypseu-7	PREDICTED: Aphidius gifuensis uncharacterized LOC122850226 (LOC122850226), transcript variant X3, mRNA	Aphidius gifuensis	0.38	1.6	81.82	20016	XM_030377604.1
sRNA-Ypseu-7	PREDICTED: Anopheles darlingi uncharacterized LOC125960220 (LOC125960220), transcript variant X4, mRNA	Anopheles darlingi	0.38	1.6	81.82	15028	XM_030377604.1
sRNA-Ypseu-7	PREDICTED: Acanthopagrus latus nardilysin-like (LOC119004497), mRNA	Acanthopagrus latus	0.38	4.2	80	4200	XM_030377604.1
sRNA-Ypseu-7	PREDICTED: Hippocampus comes hamartin-like (LOC109525278), transcript variant X4, mRNA	Hippocampus comes	0.38	4.2	80	3207	XM_030377604.1
sRNA-Ypseu-7	Candida theae uncharacterized protein (KGF57_004810), partial mRNA	Candida theae	0.58	4.2	71.01	540	XM_030377604.1
sRNA-Ypseu-7	PREDICTED: Hippocampus comes hamartin-like (LOC109525278), transcript variant X2, mRNA	Hippocampus comes	0.38	4.2	80	3234	XM_030377604.1
sRNA-Ypseu-7	PREDICTED: Hippocampus comes hamartin-like (LOC109525278), transcript variant X1, mRNA	Hippocampus comes	0.38	4.2	80	3234	XM_030377604.1
sRNA-Ypseu-7	PREDICTED: Denticeps clupeoides RIC3 acetylcholine receptor chaperone (ric3), mRNA	Denticeps clupeoides	0.58	4.2	72.46	2084	XM_030377604.1
sRNA-Ypseu-7	PREDICTED: Physcomitrium patens ATPase family AAA domain-containing protein At1g05910 (LOC112275858), transcript variant X4, mRNA	Physcomitrium patens	0.38	4.2	80	3238	XM_030377604.1
sRNA-Ypseu-7	PREDICTED: Sardina pilchardus neuronal intermediate filament family member 1 (neff1), mRNA	Sardina pilchardus	0.38	4.2	80	4132	XM_030377604.1
sRNA-Ypseu-7	PREDICTED: Physcomitrium patens ATPase family AAA domain-containing protein At1g05910 (LOC112275858), transcript variant X2, mRNA	Physcomitrium patens	0.38	4.2	80	4558	XM_030377604.1
sRNA-Ypseu-7	PREDICTED: Physcomitrium patens ATPase family AAA domain-containing protein At1g05910 (LOC112275858), transcript variant X3, mRNA	Physcomitrium patens	0.38	4.2	80	4530	XM_030377604.1
sRNA-Ypseu-7	PREDICTED: Physcomitrium patens ATPase family AAA domain-containing protein At1g05910 (LOC112275858), transcript variant X1, mRNA	Physcomitrium patens	0.38	4.2	80	4570	XM_030377604.1
sRNA-Ypseu-7	PREDICTED: Hippocampus comes hamartin-like (LOC109525278), transcript variant X3, mRNA	Hippocampus comes	0.38	4.2	80	3231	XM_030377604.1
sRNA-Ypseu-7	Glarea lozoyensis ATCC 20868 uncharacterized protein (GLAREA_10370), partial mRNA	Glarea lozoyensis ATCC 20868	0.46	4.2	76.36	1662	XM_030377604.1
sRNA-Spneu-47	PREDICTED: Ostrea edulis uncharacterized LOC125671855 (LOC125671855), mRNA	Ostrea edulis	0.29	0.58	80.77	1633	XM_048907829.2
sRNA-Sflex-12	Hedychridium roseum genome assembly, organelle: mitochondrion	Hedychridium roseum	0.46	0.11	67.71	16837	OZ022323.1
sRNA-Spneu-44	PREDICTED: Magallana gigas uncharacterized protein (LOC105326872), mRNA	Magallana gigas	0.46	0.11	75.41	1454	XM_034482845.2
sRNA-Spneu-44	Abra segmentum genome assembly, chromosome: 16	Abra segmentum	0.39	2.2	76.92	71193109	XM_034482845.2
sRNA-Spneu-44	Tribolium castaneum genome assembly, chromosome: LG2	Tribolium castaneum	0.64	6	67.06	18604846	XM_034482845.2
sRNA-Spneu-44	L.erecta mRNA for galactokinase	Arabidopsis thaliana	0.37	6	79.59	1929	XM_034482845.2
sRNA-Hpylo-1	Cokeromyces recurvatus urea amidohydrolase alpha subunit (BX663DRAFT_425557), partial mRNA	Cokeromyces recurvatus	0.94	1e-31	69.06	2394	XM_051522493.1
sRNA-Hpylo-1	Botrytis porri uncharacterized protein (EAF01_002152), partial mRNA	Botrytis porri	0.82	4e-28	70.42	2508	XM_051522493.1
sRNA-Hpylo-1	Rhizomucor pusillus uncharacterized protein (VTP01DRAFT_7814), partial mRNA	Rhizomucor pusillus	0.94	1e-27	68.1	2508	XM_051522493.1
sRNA-Hpylo-1	Lindgomyces ingoldianus urease (BDR25DRAFT_253843), mRNA	Lindgomyces ingoldianus	0.84	8e-27	69.23	2663	XM_051522493.1
sRNA-Hpylo-1	Botrytis sinoallii uncharacterized protein (EAF02_003169), partial mRNA	Botrytis sinoallii	0.83	2e-26	69.42	2508	XM_051522493.1
sRNA-Hpylo-1	Penicillium soppii uncharacterized protein (N7529_008436), partial mRNA	Penicillium soppii	0.77	2e-26	70.09	3357	XM_051522493.1
sRNA-Hpylo-1	Botrytis deweyae uncharacterized protein (EAE98_000808), partial mRNA	Botrytis deweyae	0.83	2e-26	69.42	2508	XM_051522493.1
sRNA-Hpylo-1	Botrytis byssoidea uncharacterized protein (EAE97_001331), partial mRNA	Botrytis byssoidea	0.83	2e-26	69.42	2508	XM_051522493.1
sRNA-Hpylo-1	Botrytis fragariae putative urease protein (Bfra_011941), partial mRNA	Botrytis fragariae	0.82	6e-26	69.29	2520	XM_051522493.1
sRNA-Hpylo-1	Botrytis cinerea B05.10 hypothetical protein (BCIN_05g01810), mRNA	Botrytis cinerea B05.10	0.95	6e-26	67.14	2737	XM_051522493.1
sRNA-Hpylo-1	Mucor velutinosus Endoglucanase (ATC70_005383), partial mRNA	Mucor velutinosus	0.96	6e-26	66.78	2508	XM_051522493.1
sRNA-Hpylo-1	PREDICTED: Patella vulgata urease subunit alpha (LOC126826991), transcript variant X3, mRNA	Patella vulgata	0.95	2e-25	66.31	3568	XM_051522493.1
sRNA-Hpylo-1	PREDICTED: Patella vulgata urease subunit alpha (LOC126826991), transcript variant X1, mRNA	Patella vulgata	0.95	2e-25	66.31	3622	XM_051522493.1
sRNA-Hpylo-1	Alternaria atra uncharacterized protein (ALTATR162_LOCUS7143), partial mRNA	Alternaria atra	0.97	2e-25	66.78	2520	XM_051522493.1
sRNA-Hpylo-1	Halteromyces radiatus urea amidohydrolase alpha subunit (BX664DRAFT_262594), partial mRNA	Halteromyces radiatus	0.93	2e-25	66.3	2373	XM_051522493.1
sRNA-Hpylo-1	PREDICTED: Patella vulgata urease subunit alpha (LOC126826991), transcript variant X2, mRNA	Patella vulgata	0.95	2e-25	66.31	3779	XM_051522493.1
sRNA-Hpylo-1	Alternaria triticimaculans Urease (URE1), partial mRNA	Alternaria triticimaculans	0.97	4e-25	66.55	2520	XM_051522493.1
sRNA-Hpylo-1	Sclerotinia sclerotiorum 1980 UF-70 hypothetical protein partial mRNA	Sclerotinia sclerotiorum 1980 UF-70	0.95	4e-25	66.78	2484	XM_051522493.1
sRNA-Hpylo-1	Talaromyces amestolkiae uncharacterized protein (BHQ10_010119), partial mRNA	Talaromyces amestolkiae	0.97	4e-25	65.51	2511	XM_051522493.1
sRNA-Hpylo-1	Halteromyces radiatus urease (BX664DRAFT_321045), mRNA	Halteromyces radiatus	0.95	1e-24	66.19	2740	XM_051522493.1
sRNA-Hpylo-1	Radiomyces spectabilis urea amidohydrolase alpha subunit (BYT42DRAFT_595951), partial mRNA	Radiomyces spectabilis	0.93	1e-24	65.94	2370	XM_051522493.1
sRNA-Hpylo-1	Venustampulla echinocandica Urease (BP5553_02367), partial mRNA	Venustampulla echinocandica	0.96	1e-24	66.9	2319	XM_051522493.1
sRNA-Hpylo-1	Bipolaris maydis uncharacterized protein (PSV08DRAFT_211744), partial mRNA	Bipolaris maydis	0.81	1e-24	69.58	2662	XM_051522493.1
sRNA-Hpylo-1	Bipolaris sorokiniana ND90Pr uncharacterized protein (COCSADRAFT_164437), partial mRNA	Bipolaris sorokiniana ND90Pr	0.81	3e-24	68.78	2520	XM_051522493.1
sRNA-Hpylo-1	Hypoxylon trugodes urease (F4822DRAFT_417811), mRNA	Hypoxylon trugodes	0.97	3e-24	65.61	3214	XM_051522493.1
sRNA-Hpylo-1	Lottia gigantea hypothetical protein partial mRNA	Lottia gigantea	0.83	3e-24	67.76	2550	XM_051522493.1
sRNA-Hpylo-1	Gilbertella persicaria urea amidohydrolase alpha subunit (B0P05DRAFT_531257), mRNA	Gilbertella persicaria	0.95	8e-24	65.96	2892	XM_051522493.1
sRNA-Hpylo-1	Annulohypoxylon maeteangense urease (GGS22DRAFT_170623), mRNA	Annulohypoxylon maeteangense	0.81	8e-24	68.49	2909	XM_051522493.1
sRNA-Hpylo-1	Rhizophagus irregularis Urease (OCT59_021612), partial mRNA	Rhizophagus irregularis	0.97	8e-24	65.28	2604	XM_051522493.1
sRNA-Hpylo-1	Penicillium verhagenii Urease beta subunit (N7466_003774), partial mRNA	Penicillium verhagenii	0.77	8e-24	68.58	2508	XM_051522493.1
sRNA-Hpylo-1	Leptosphaeria maculans lepidii ibcn84_scaffold00003 complete sequence	Plenodomus lingam/Leptosphaeria maculans 'lepidii' group	0.96	8e-24	66.55	1983546	XM_051522493.1
sRNA-Hpylo-1	Bipolaris zeicola 26-R-13 uncharacterized protein (COCCADRAFT_103156), partial mRNA	Bipolaris zeicola 26-R-13	0.81	2e-23	68.35	2520	XM_051522493.1
sRNA-Hpylo-1	Diplodia corticola urease (BKCO1_17000120), partial mRNA	Diplodia corticola	0.78	2e-23	69.87	2511	XM_051522493.1
sRNA-Hpylo-1	PREDICTED: Physella acuta urease subunit alpha-like (LOC131958406), transcript variant X4, mRNA	Physella acuta	0.95	2e-23	65.61	2663	XM_051522493.1
sRNA-Hpylo-1	PREDICTED: Physella acuta urease subunit alpha-like (LOC131958406), transcript variant X1, mRNA	Physella acuta	0.95	2e-23	65.61	2765	XM_051522493.1
sRNA-Hpylo-1	PREDICTED: Physella acuta urease subunit alpha-like (LOC131958406), transcript variant X2, mRNA	Physella acuta	0.95	2e-23	65.61	2756	XM_051522493.1
sRNA-Hpylo-1	PREDICTED: Physella acuta urease subunit alpha-like (LOC131958406), transcript variant X3, mRNA	Physella acuta	0.95	2e-23	65.61	2801	XM_051522493.1
sRNA-Hpylo-1	Alternaria burnsii urease (GT037_010338), partial mRNA	Alternaria burnsii	0.97	2e-23	65.85	2520	XM_051522493.1
sRNA-Hpylo-1	Bipolaris victoriae FI3 hypothetical protein partial mRNA	Bipolaris victoriae FI3	0.81	2e-23	68.35	2520	XM_051522493.1
sRNA-Hpylo-1	Alternaria ethzedia Urease (URE1), partial mRNA	Alternaria ethzedia	0.97	6e-23	66.08	2520	XM_051522493.1
sRNA-Hpylo-1	Alternaria metachromatica Urease (URE1), partial mRNA	Alternaria metachromatica	0.97	6e-23	65.38	2520	XM_051522493.1
sRNA-Hpylo-1	Pythium insidiosum Pi07 Ure1A gene for putative urease, partial cds	Pythium insidiosum	0.95	6e-23	65.25	1676	XM_051522493.1
sRNA-Hpylo-1	Phytophthora sojae hypothetical protein partial mRNA	Phytophthora sojae	0.95	6e-23	65.85	2529	XM_051522493.1
sRNA-Hpylo-1	Glomus intraradices urease mRNA, complete cds	Rhizophagus intraradices	0.97	6e-23	64.93	2502	XM_051522493.1
sRNA-Hpylo-1	Phytophthora parasitica INRA-310 urease, alpha subunit partial mRNA	Phytophthora nicotianae INRA-310	0.95	6e-23	65.6	4733	XM_051522493.1
sRNA-Hpylo-1	Fusarium musae Urease (URE1), partial mRNA	Fusarium musae	0.82	6e-23	67.92	2511	XM_051522493.1
sRNA-Hpylo-1	Leptosphaeria maculans brassicae jn3_SuperContig_15 complete sequence	Plenodomus biglobosus/Leptosphaeria biglobosa 'brassicae' group	0.96	6e-23	66.2	1560629	XM_051522493.1
[truncated: 2,768 more rows]
